# Supplementary material for: Discovering miRNAs Associated With Multiple Sclerosis Based on Network Representation Learning and Deep Learning Methods
Source: Front Genet. 2022 May 17;13:899340. doi: 10.3389/fgene.2022.899340 (PMC9152287; doi:10.3389/fgene.2022.899340)
Supplement: Supplementary file 2 [file DataSheet1.ZIP]

Archive with 3 entries (2 files):
- Supp_Tables/Supplementary Table 1 Top 50 miRNAs.xlsx
- Supp_Tables/Supplementary Table 2 miRNA Enrichment and Annotation.xlsx
- Supp_Tables/
