# Supplementary material for: Discovering miRNAs Associated With Multiple Sclerosis Based on Network Representation Learning and Deep Learning Methods
Source: Front Genet. 2022 May 17;13:899340. doi: 10.3389/fgene.2022.899340 (PMC9152287; doi:10.3389/fgene.2022.899340)
Supplement: Supplementary file 2 [file DataSheet1.ZIP › Supp_Tables/Supplementary Table 1 Top 50 miRNAs.xlsx]

## Sheet: Sheet1
Supplementary Table 1. Top 50 Predicted miRNAs associated with Multiple Sclerosis.
hsa-miR-605-5p
hsa-miR-15b-5p
hsa-miR-16-5p
hsa-miR-17-5p
hsa-miR-181a-5p
hsa-miR-181b-5p
hsa-miR-181c-5p
hsa-miR-18a-3p
hsa-miR-195-5p
hsa-miR-196a-5p
hsa-miR-197-3p
hsa-miR-199b-5p
hsa-miR-200a-3p
hsa-miR-200b-3p
hsa-miR-200c-3p
hsa-miR-204-5p
hsa-miR-206
hsa-miR-210-3p
hsa-miR-214-3p
hsa-miR-217
hsa-miR-221-3p
hsa-miR-223-3p
hsa-miR-24-3p
hsa-miR-26a-5p
hsa-miR-27a-3p
hsa-miR-298
hsa-miR-29b-3p
hsa-miR-302d-3p
hsa-miR-31-5p
hsa-miR-326
hsa-miR-328-3p
hsa-miR-346
hsa-miR-34a-5p
hsa-miR-34b-5p
hsa-miR-372-3p
hsa-miR-373-3p
hsa-miR-375
hsa-miR-429
hsa-miR-451a
hsa-miR-485-3p
hsa-miR-504-5p
hsa-miR-532-5p
hsa-miR-548d-3p
hsa-miR-559
hsa-miR-562
hsa-miR-659-3p
hsa-miR-661
hsa-miR-7-5p
hsa-miR-765
hsa-miR-9-5p
