# Supplementary material for: Discovering miRNAs Associated With Multiple Sclerosis Based on Network Representation Learning and Deep Learning Methods
Source: Front Genet. 2022 May 17;13:899340. doi: 10.3389/fgene.2022.899340 (PMC9152287; doi:10.3389/fgene.2022.899340)
Supplement: Supplementary file 2 [file DataSheet1.ZIP › Supp_Tables/Supplementary Table 2 miRNA Enrichment and Annotation.xlsx]

## Sheet: Top 10 miRNAs
miRNA Enrichment and Annotation -- Analysis results for top 10 predicted Multiple Sclerosis-related miRNAs
Category	Subcategory	Enrichment	P-value	P-adjusted	Q-value	Expected	Observed	miRNAs/precursors
Diseases (MNDR)	Infection	over-represented	2.38e-11	1.43e-08	1.43e-08	0.530172	9	hsa-miR-605-5p; hsa-miR-15b-5p; hsa-miR-16-5p; hsa-miR-17-5p; hsa-miR-181a-5p; hsa-miR-181b-5p; hsa-miR-181c-5p; hsa-miR-195-5p; hsa-miR-196a-5p
Diseases (MNDR)	B-cell lymphoma	over-represented	2.19e-10	2.96e-08	2.96e-08	1.09914	10	hsa-miR-605-5p; hsa-miR-15b-5p; hsa-miR-16-5p; hsa-miR-17-5p; hsa-miR-181a-5p; hsa-miR-181b-5p; hsa-miR-181c-5p; hsa-miR-18a-3p; hsa-miR-195-5p; hsa-miR-196a-5p
Diseases (MNDR)	acquired immunodeficiency syndrome	over-represented	1.86e-10	2.96e-08	2.96e-08	0.219828	7	hsa-miR-15b-5p; hsa-miR-16-5p; hsa-miR-17-5p; hsa-miR-181a-5p; hsa-miR-181b-5p; hsa-miR-195-5p; hsa-miR-196a-5p
Diseases (MNDR)	chronic kidney disease	over-represented	2.47e-10	2.96e-08	2.96e-08	0.228448	7	hsa-miR-15b-5p; hsa-miR-16-5p; hsa-miR-17-5p; hsa-miR-181a-5p; hsa-miR-181b-5p; hsa-miR-195-5p; hsa-miR-196a-5p
Diseases (MNDR)	papillary thyroid carcinoma	over-represented	1.59e-10	2.96e-08	2.96e-08	0.387931	8	hsa-miR-15b-5p; hsa-miR-16-5p; hsa-miR-17-5p; hsa-miR-181a-5p; hsa-miR-181b-5p; hsa-miR-181c-5p; hsa-miR-195-5p; hsa-miR-196a-5p
Target genes (miRTarBase)	PHC3	over-represented	1.03e-11	3.69e-08	3.69e-08	0.148322	7	hsa-miR-15b-5p; hsa-miR-16-5p; hsa-miR-181a-5p; hsa-miR-181b-5p; hsa-miR-181c-5p; hsa-miR-195-5p; hsa-miR-196a-5p
Diseases (MNDR)	tongue cancer	over-represented	5.42e-10	5.41e-08	5.41e-08	0.25431	7	hsa-miR-15b-5p; hsa-miR-16-5p; hsa-miR-17-5p; hsa-miR-181a-5p; hsa-miR-181b-5p; hsa-miR-195-5p; hsa-miR-196a-5p
Target genes (miRTarBase)	TUBB	over-represented	1.13e-10	2.03e-07	2.03e-07	0.370804	8	hsa-miR-15b-5p; hsa-miR-16-5p; hsa-miR-181a-5p; hsa-miR-181b-5p; hsa-miR-181c-5p; hsa-miR-18a-3p; hsa-miR-195-5p; hsa-miR-196a-5p
Diseases (MNDR)	HIV Infections	over-represented	2.55e-09	2.18e-07	2.18e-07	0.314655	7	hsa-miR-15b-5p; hsa-miR-16-5p; hsa-miR-17-5p; hsa-miR-181a-5p; hsa-miR-181b-5p; hsa-miR-195-5p; hsa-miR-196a-5p
Diseases (MNDR)	type 2 diabetes mellitus	over-represented	4.11e-09	3.08e-07	3.08e-07	0.336207	7	hsa-miR-15b-5p; hsa-miR-16-5p; hsa-miR-17-5p; hsa-miR-181a-5p; hsa-miR-181b-5p; hsa-miR-195-5p; hsa-miR-196a-5p
Target genes (miRTarBase)	CCDC88C	over-represented	5.74e-10	3.44e-07	3.44e-07	0.128806	6	hsa-miR-15b-5p; hsa-miR-16-5p; hsa-miR-181a-5p; hsa-miR-181b-5p; hsa-miR-181c-5p; hsa-miR-195-5p
Target genes (miRTarBase)	OSBPL3	over-represented	3.83e-10	3.44e-07	3.44e-07	0.120999	6	hsa-miR-15b-5p; hsa-miR-16-5p; hsa-miR-181a-5p; hsa-miR-181b-5p; hsa-miR-181c-5p; hsa-miR-195-5p
Target genes (miRTarBase)	PRKCD	over-represented	4.71e-10	3.44e-07	3.44e-07	0.124902	6	hsa-miR-15b-5p; hsa-miR-16-5p; hsa-miR-181a-5p; hsa-miR-181b-5p; hsa-miR-181c-5p; hsa-miR-195-5p
Target genes (miRTarBase)	SEPT2	over-represented	4.93e-10	3.44e-07	3.44e-07	0.249805	7	hsa-miR-15b-5p; hsa-miR-16-5p; hsa-miR-17-5p; hsa-miR-181a-5p; hsa-miR-181b-5p; hsa-miR-181c-5p; hsa-miR-195-5p
Target genes (miRTarBase)	BCL2	over-represented	6.88e-10	3.53e-07	3.53e-07	0.261514	7	hsa-miR-15b-5p; hsa-miR-16-5p; hsa-miR-17-5p; hsa-miR-181a-5p; hsa-miR-181b-5p; hsa-miR-181c-5p; hsa-miR-195-5p
Target genes (miRTarBase)	GANAB	over-represented	8.39e-10	3.77e-07	3.77e-07	0.136612	6	hsa-miR-15b-5p; hsa-miR-16-5p; hsa-miR-17-5p; hsa-miR-181a-5p; hsa-miR-181b-5p; hsa-miR-195-5p
Diseases (MNDR)	Parkinsons disease	over-represented	7.04e-09	3.84e-07	3.84e-07	0.987069	9	hsa-miR-15b-5p; hsa-miR-16-5p; hsa-miR-17-5p; hsa-miR-181a-5p; hsa-miR-181b-5p; hsa-miR-181c-5p; hsa-miR-18a-3p; hsa-miR-195-5p; hsa-miR-196a-5p
Diseases (MNDR)	Uterine Cervical Neoplasms	over-represented	6.24e-09	3.84e-07	3.84e-07	0.607759	8	hsa-miR-15b-5p; hsa-miR-16-5p; hsa-miR-17-5p; hsa-miR-181a-5p; hsa-miR-181b-5p; hsa-miR-181c-5p; hsa-miR-195-5p; hsa-miR-196a-5p
Diseases (MNDR)	hepatitis	over-represented	6.99e-09	3.84e-07	3.84e-07	0.362069	7	hsa-miR-15b-5p; hsa-miR-16-5p; hsa-miR-17-5p; hsa-miR-181a-5p; hsa-miR-181b-5p; hsa-miR-195-5p; hsa-miR-196a-5p
Target genes (miRTarBase)	IRAK1BP1	over-represented	1.01e-09	4.01e-07	4.01e-07	0.140515	6	hsa-miR-15b-5p; hsa-miR-16-5p; hsa-miR-181a-5p; hsa-miR-181b-5p; hsa-miR-181c-5p; hsa-miR-195-5p
Diseases (MNDR)	Cardiomegaly	over-represented	1.15e-08	4.31e-07	4.31e-07	0.387931	7	hsa-miR-15b-5p; hsa-miR-16-5p; hsa-miR-17-5p; hsa-miR-181a-5p; hsa-miR-181b-5p; hsa-miR-195-5p; hsa-miR-196a-5p
Diseases (MNDR)	Fanconi anemia	over-represented	1.85e-08	4.31e-07	4.31e-07	0.224138	6	hsa-miR-15b-5p; hsa-miR-16-5p; hsa-miR-17-5p; hsa-miR-181c-5p; hsa-miR-195-5p; hsa-miR-196a-5p
Diseases (MNDR)	Fatty Liver	over-represented	2.09e-08	4.31e-07	4.31e-07	0.228448	6	hsa-miR-15b-5p; hsa-miR-16-5p; hsa-miR-17-5p; hsa-miR-181a-5p; hsa-miR-181b-5p; hsa-miR-196a-5p
Diseases (MNDR)	HEV	over-represented	1.85e-08	4.31e-07	4.31e-07	0.224138	6	hsa-miR-15b-5p; hsa-miR-16-5p; hsa-miR-17-5p; hsa-miR-181a-5p; hsa-miR-181b-5p; hsa-miR-196a-5p
Diseases (MNDR)	HIV-1	over-represented	1.64e-08	4.31e-07	4.31e-07	0.219828	6	hsa-miR-15b-5p; hsa-miR-16-5p; hsa-miR-17-5p; hsa-miR-181a-5p; hsa-miR-181b-5p; hsa-miR-196a-5p
Diseases (MNDR)	Heart Defects, Congenital	over-represented	2.09e-08	4.31e-07	4.31e-07	0.228448	6	hsa-miR-16-5p; hsa-miR-17-5p; hsa-miR-181a-5p; hsa-miR-181b-5p; hsa-miR-195-5p; hsa-miR-196a-5p
Diseases (MNDR)	Lichen Planus, Oral	over-represented	1.85e-08	4.31e-07	4.31e-07	0.224138	6	hsa-miR-16-5p; hsa-miR-17-5p; hsa-miR-181a-5p; hsa-miR-181b-5p; hsa-miR-195-5p; hsa-miR-196a-5p
Diseases (MNDR)	Liver Failure	over-represented	2.09e-08	4.31e-07	4.31e-07	0.228448	6	hsa-miR-15b-5p; hsa-miR-17-5p; hsa-miR-181a-5p; hsa-miR-181b-5p; hsa-miR-195-5p; hsa-miR-196a-5p
Diseases (MNDR)	Mouth Neoplasms	over-represented	1.06e-08	4.31e-07	4.31e-07	0.383621	7	hsa-miR-15b-5p; hsa-miR-16-5p; hsa-miR-17-5p; hsa-miR-181a-5p; hsa-miR-181b-5p; hsa-miR-195-5p; hsa-miR-196a-5p
Diseases (MNDR)	Myocardial Reperfusion Injury	over-represented	2.09e-08	4.31e-07	4.31e-07	0.228448	6	hsa-miR-15b-5p; hsa-miR-16-5p; hsa-miR-17-5p; hsa-miR-181a-5p; hsa-miR-195-5p; hsa-miR-196a-5p
Diseases (MNDR)	Myocardium	over-represented	1.85e-08	4.31e-07	4.31e-07	0.224138	6	hsa-miR-16-5p; hsa-miR-17-5p; hsa-miR-181a-5p; hsa-miR-181b-5p; hsa-miR-195-5p; hsa-miR-196a-5p
Diseases (MNDR)	Synapses	over-represented	1.85e-08	4.31e-07	4.31e-07	0.224138	6	hsa-miR-15b-5p; hsa-miR-16-5p; hsa-miR-17-5p; hsa-miR-181c-5p; hsa-miR-195-5p; hsa-miR-196a-5p
Diseases (MNDR)	adrenal cortical adenoma	over-represented	1.85e-08	4.31e-07	4.31e-07	0.224138	6	hsa-miR-16-5p; hsa-miR-17-5p; hsa-miR-181a-5p; hsa-miR-181b-5p; hsa-miR-195-5p; hsa-miR-196a-5p
Diseases (MNDR)	alopecia	over-represented	1.45e-08	4.31e-07	4.31e-07	0.215517	6	hsa-miR-16-5p; hsa-miR-17-5p; hsa-miR-181a-5p; hsa-miR-181b-5p; hsa-miR-195-5p; hsa-miR-196a-5p
Diseases (MNDR)	aortic valve insufficiency	over-represented	1.64e-08	4.31e-07	4.31e-07	0.219828	6	hsa-miR-15b-5p; hsa-miR-16-5p; hsa-miR-17-5p; hsa-miR-181a-5p; hsa-miR-195-5p; hsa-miR-196a-5p
Diseases (MNDR)	chronic lymphocytic leukemia	over-represented	1.27e-08	4.31e-07	4.31e-07	0.663793	8	hsa-miR-15b-5p; hsa-miR-16-5p; hsa-miR-17-5p; hsa-miR-181a-5p; hsa-miR-181b-5p; hsa-miR-181c-5p; hsa-miR-195-5p; hsa-miR-196a-5p
Diseases (MNDR)	eclampsia	over-represented	2.09e-08	4.31e-07	4.31e-07	0.228448	6	hsa-miR-16-5p; hsa-miR-17-5p; hsa-miR-181a-5p; hsa-miR-181b-5p; hsa-miR-195-5p; hsa-miR-196a-5p
Diseases (MNDR)	hepatitis C	over-represented	1.95e-08	4.31e-07	4.31e-07	0.418103	7	hsa-miR-15b-5p; hsa-miR-16-5p; hsa-miR-17-5p; hsa-miR-181a-5p; hsa-miR-181b-5p; hsa-miR-195-5p; hsa-miR-196a-5p
Diseases (MNDR)	Cowden disease	over-represented	2.35e-08	4.39e-07	4.39e-07	0.232759	6	hsa-miR-15b-5p; hsa-miR-16-5p; hsa-miR-17-5p; hsa-miR-181a-5p; hsa-miR-195-5p; hsa-miR-196a-5p
Diseases (MNDR)	cryptosporidiosis	over-represented	2.35e-08	4.39e-07	4.39e-07	0.232759	6	hsa-miR-16-5p; hsa-miR-17-5p; hsa-miR-181a-5p; hsa-miR-181b-5p; hsa-miR-195-5p; hsa-miR-196a-5p
Diseases (MNDR)	neuroendocrine carcinoma	over-represented	2.35e-08	4.39e-07	4.39e-07	0.232759	6	hsa-miR-15b-5p; hsa-miR-16-5p; hsa-miR-17-5p; hsa-miR-181a-5p; hsa-miR-195-5p; hsa-miR-196a-5p
Diseases (MNDR)	Stroke, Lacunar	over-represented	2.46e-08	4.47e-07	4.47e-07	1.13362	9	hsa-miR-15b-5p; hsa-miR-16-5p; hsa-miR-17-5p; hsa-miR-181a-5p; hsa-miR-181b-5p; hsa-miR-181c-5p; hsa-miR-18a-3p; hsa-miR-195-5p; hsa-miR-196a-5p
Diseases (MNDR)	Fibrosis	over-represented	2.63e-08	4.5e-07	4.5e-07	0.237069	6	hsa-miR-16-5p; hsa-miR-17-5p; hsa-miR-181a-5p; hsa-miR-181b-5p; hsa-miR-195-5p; hsa-miR-196a-5p
Diseases (MNDR)	hand, foot and mouth disease	over-represented	2.63e-08	4.5e-07	4.5e-07	0.237069	6	hsa-miR-16-5p; hsa-miR-17-5p; hsa-miR-181a-5p; hsa-miR-181b-5p; hsa-miR-195-5p; hsa-miR-196a-5p
Target genes (miRTarBase)	NR6A1	over-represented	1.28e-09	4.6e-07	4.6e-07	0.284934	7	hsa-miR-15b-5p; hsa-miR-16-5p; hsa-miR-181a-5p; hsa-miR-181b-5p; hsa-miR-181c-5p; hsa-miR-195-5p; hsa-miR-196a-5p
Diseases (MNDR)	Myocardial Ischemia	over-represented	2.94e-08	4.64e-07	4.64e-07	0.241379	6	hsa-miR-15b-5p; hsa-miR-16-5p; hsa-miR-17-5p; hsa-miR-181a-5p; hsa-miR-181b-5p; hsa-miR-195-5p
Diseases (MNDR)	Myocytes, Cardiac	over-represented	2.94e-08	4.64e-07	4.64e-07	0.241379	6	hsa-miR-16-5p; hsa-miR-17-5p; hsa-miR-181a-5p; hsa-miR-181b-5p; hsa-miR-195-5p; hsa-miR-196a-5p
Diseases (MNDR)	endometrial carcinoma	over-represented	2.94e-08	4.64e-07	4.64e-07	0.241379	6	hsa-miR-15b-5p; hsa-miR-16-5p; hsa-miR-17-5p; hsa-miR-181a-5p; hsa-miR-195-5p; hsa-miR-196a-5p
Target genes (miRTarBase)	RNMT	over-represented	1.42e-09	4.64e-07	4.64e-07	0.148322	6	hsa-miR-15b-5p; hsa-miR-16-5p; hsa-miR-181a-5p; hsa-miR-181b-5p; hsa-miR-181c-5p; hsa-miR-195-5p
Diseases (MNDR)	biliary Atresia	over-represented	3.28e-08	4.79e-07	4.79e-07	0.24569	6	hsa-miR-15b-5p; hsa-miR-16-5p; hsa-miR-17-5p; hsa-miR-181a-5p; hsa-miR-195-5p; hsa-miR-196a-5p
Diseases (MNDR)	osteoporosis	over-represented	3.28e-08	4.79e-07	4.79e-07	0.24569	6	hsa-miR-15b-5p; hsa-miR-16-5p; hsa-miR-17-5p; hsa-miR-181a-5p; hsa-miR-195-5p; hsa-miR-196a-5p
Diseases (MNDR)	sickle cell anemia	over-represented	3.28e-08	4.79e-07	4.79e-07	0.24569	6	hsa-miR-15b-5p; hsa-miR-16-5p; hsa-miR-17-5p; hsa-miR-181a-5p; hsa-miR-195-5p; hsa-miR-196a-5p
Target genes (miRTarBase)	MRPL40	over-represented	1.75e-09	5.24e-07	5.24e-07	0.0234192	4	hsa-miR-15b-5p; hsa-miR-16-5p; hsa-miR-17-5p; hsa-miR-195-5p
Diseases (MNDR)	Barretts esophagus	over-represented	4.06e-08	5.53e-07	5.53e-07	0.25431	6	hsa-miR-15b-5p; hsa-miR-16-5p; hsa-miR-17-5p; hsa-miR-181a-5p; hsa-miR-181b-5p; hsa-miR-195-5p
Diseases (MNDR)	atopic dermatitis	over-represented	4.06e-08	5.53e-07	5.53e-07	0.25431	6	hsa-miR-15b-5p; hsa-miR-16-5p; hsa-miR-17-5p; hsa-miR-181a-5p; hsa-miR-195-5p; hsa-miR-196a-5p
Diseases (MNDR)	eosinophilic esophagitis	over-represented	4.06e-08	5.53e-07	5.53e-07	0.25431	6	hsa-miR-16-5p; hsa-miR-17-5p; hsa-miR-181a-5p; hsa-miR-181b-5p; hsa-miR-195-5p; hsa-miR-196a-5p
Diseases (MNDR)	atherosclerosis	over-represented	4.19e-08	5.57e-07	5.57e-07	0.465517	7	hsa-miR-15b-5p; hsa-miR-16-5p; hsa-miR-17-5p; hsa-miR-181a-5p; hsa-miR-181b-5p; hsa-miR-195-5p; hsa-miR-196a-5p
Annotations derived over miRTarBase (Gene Ontology)	calcium-independent protein kinase C activity GO0004699	over-represented	4.71e-10	5.82e-07	5.82e-07	0.124902	6	hsa-miR-15b-5p; hsa-miR-16-5p; hsa-miR-181a-5p; hsa-miR-181b-5p; hsa-miR-181c-5p; hsa-miR-195-5p
Annotations derived over miRTarBase (Gene Ontology)	establishment of chromatin silencing GO0006343	over-represented	6.92e-11	5.82e-07	5.82e-07	0.191257	7	hsa-miR-15b-5p; hsa-miR-16-5p; hsa-miR-17-5p; hsa-miR-181a-5p; hsa-miR-181b-5p; hsa-miR-181c-5p; hsa-miR-195-5p
Annotations derived over miRTarBase (Gene Ontology)	negative regulation of cytosolic calcium ion concentration GO0051481	over-represented	3e-10	5.82e-07	5.82e-07	0.417642	8	hsa-miR-15b-5p; hsa-miR-16-5p; hsa-miR-17-5p; hsa-miR-181a-5p; hsa-miR-181b-5p; hsa-miR-181c-5p; hsa-miR-18a-3p; hsa-miR-195-5p
Annotations derived over miRTarBase (Gene Ontology)	nuclear envelope lumen GO0005641	over-represented	2.14e-10	5.82e-07	5.82e-07	0.671351	9	hsa-miR-15b-5p; hsa-miR-16-5p; hsa-miR-17-5p; hsa-miR-181a-5p; hsa-miR-181b-5p; hsa-miR-181c-5p; hsa-miR-18a-3p; hsa-miR-195-5p; hsa-miR-196a-5p
Annotations derived over miRTarBase (Gene Ontology)	positive regulation of glucosylceramide catabolic process GO2000753	over-represented	4.71e-10	5.82e-07	5.82e-07	0.124902	6	hsa-miR-15b-5p; hsa-miR-16-5p; hsa-miR-181a-5p; hsa-miR-181b-5p; hsa-miR-181c-5p; hsa-miR-195-5p
Annotations derived over miRTarBase (Gene Ontology)	positive regulation of phospholipid scramblase activity GO1900163	over-represented	4.71e-10	5.82e-07	5.82e-07	0.124902	6	hsa-miR-15b-5p; hsa-miR-16-5p; hsa-miR-181a-5p; hsa-miR-181b-5p; hsa-miR-181c-5p; hsa-miR-195-5p
Annotations derived over miRTarBase (Gene Ontology)	positive regulation of sphingomyelin catabolic process GO2000755	over-represented	4.71e-10	5.82e-07	5.82e-07	0.124902	6	hsa-miR-15b-5p; hsa-miR-16-5p; hsa-miR-181a-5p; hsa-miR-181b-5p; hsa-miR-181c-5p; hsa-miR-195-5p
Diseases (MNDR)	Reperfusion Injury	over-represented	4.51e-08	5.87e-07	5.87e-07	0.258621	6	hsa-miR-15b-5p; hsa-miR-16-5p; hsa-miR-17-5p; hsa-miR-181a-5p; hsa-miR-181b-5p; hsa-miR-195-5p
Annotations derived over miRTarBase (Gene Ontology)	channel inhibitor activity GO0016248	over-represented	6.88e-10	5.95e-07	5.95e-07	0.261514	7	hsa-miR-15b-5p; hsa-miR-16-5p; hsa-miR-17-5p; hsa-miR-181a-5p; hsa-miR-181b-5p; hsa-miR-181c-5p; hsa-miR-195-5p
Annotations derived over miRTarBase (Gene Ontology)	ectoderm development GO0007398	over-represented	6.24e-10	5.95e-07	5.95e-07	0.456674	8	hsa-miR-15b-5p; hsa-miR-16-5p; hsa-miR-17-5p; hsa-miR-181a-5p; hsa-miR-181b-5p; hsa-miR-181c-5p; hsa-miR-18a-3p; hsa-miR-195-5p
Annotations derived over miRTarBase (Gene Ontology)	negative regulation of cellular pH reduction GO0032848	over-represented	6.88e-10	5.95e-07	5.95e-07	0.261514	7	hsa-miR-15b-5p; hsa-miR-16-5p; hsa-miR-17-5p; hsa-miR-181a-5p; hsa-miR-181b-5p; hsa-miR-181c-5p; hsa-miR-195-5p
Annotations derived over miRTarBase (Gene Ontology)	alpha-glucosidase activity GO0090599	over-represented	8.39e-10	6.05e-07	6.05e-07	0.136612	6	hsa-miR-15b-5p; hsa-miR-16-5p; hsa-miR-17-5p; hsa-miR-181a-5p; hsa-miR-181b-5p; hsa-miR-195-5p
Annotations derived over miRTarBase (Gene Ontology)	glucan 1,3-alpha-glucosidase activity GO0033919	over-represented	8.39e-10	6.05e-07	6.05e-07	0.136612	6	hsa-miR-15b-5p; hsa-miR-16-5p; hsa-miR-17-5p; hsa-miR-181a-5p; hsa-miR-181b-5p; hsa-miR-195-5p
Diseases (MNDR)	osteosarcoma	over-represented	4.82e-08	6.14e-07	6.14e-07	1.87069	10	hsa-miR-605-5p; hsa-miR-15b-5p; hsa-miR-16-5p; hsa-miR-17-5p; hsa-miR-181a-5p; hsa-miR-181b-5p; hsa-miR-181c-5p; hsa-miR-18a-3p; hsa-miR-195-5p; hsa-miR-196a-5p
Annotations derived over miRTarBase (Gene Ontology)	regulation of transmembrane transporter activity GO0022898	over-represented	1.02e-09	6.76e-07	6.76e-07	0.796253	9	hsa-miR-605-5p; hsa-miR-15b-5p; hsa-miR-16-5p; hsa-miR-17-5p; hsa-miR-181a-5p; hsa-miR-181b-5p; hsa-miR-181c-5p; hsa-miR-195-5p; hsa-miR-196a-5p
Diseases (MNDR)	Cardiovascular Diseases	over-represented	5.52e-08	6.89e-07	6.89e-07	0.267241	6	hsa-miR-15b-5p; hsa-miR-16-5p; hsa-miR-17-5p; hsa-miR-181a-5p; hsa-miR-195-5p; hsa-miR-196a-5p
Diseases (MNDR)	carotid artery disease	over-represented	6.09e-08	7.15e-07	7.15e-07	0.271552	6	hsa-miR-15b-5p; hsa-miR-16-5p; hsa-miR-17-5p; hsa-miR-181a-5p; hsa-miR-181b-5p; hsa-miR-196a-5p
Diseases (MNDR)	ectopic pregnancy	over-represented	6.09e-08	7.15e-07	7.15e-07	0.271552	6	hsa-miR-15b-5p; hsa-miR-16-5p; hsa-miR-181a-5p; hsa-miR-181b-5p; hsa-miR-181c-5p; hsa-miR-196a-5p
Diseases (MNDR)	sarcoma	over-represented	6.09e-08	7.15e-07	7.15e-07	0.271552	6	hsa-miR-16-5p; hsa-miR-17-5p; hsa-miR-181a-5p; hsa-miR-181b-5p; hsa-miR-195-5p; hsa-miR-196a-5p
Target genes (miRTarBase)	NIN	over-represented	2.69e-09	7.42e-07	7.42e-07	0.163934	6	hsa-miR-16-5p; hsa-miR-17-5p; hsa-miR-181a-5p; hsa-miR-181b-5p; hsa-miR-181c-5p; hsa-miR-18a-3p
Diseases (MNDR)	acute promyelocytic leukemia	over-represented	6.71e-08	7.58e-07	7.58e-07	0.275862	6	hsa-miR-15b-5p; hsa-miR-16-5p; hsa-miR-17-5p; hsa-miR-181a-5p; hsa-miR-181b-5p; hsa-miR-195-5p
Diseases (MNDR)	oligodendroglioma	over-represented	6.71e-08	7.58e-07	7.58e-07	0.275862	6	hsa-miR-15b-5p; hsa-miR-16-5p; hsa-miR-17-5p; hsa-miR-181c-5p; hsa-miR-195-5p; hsa-miR-196a-5p
Diseases (MNDR)	HIV	over-represented	7.38e-08	8.19e-07	8.19e-07	0.280172	6	hsa-miR-16-5p; hsa-miR-17-5p; hsa-miR-181a-5p; hsa-miR-181b-5p; hsa-miR-18a-3p; hsa-miR-195-5p
Annotations derived over miRTarBase (Gene Ontology)	cell fate determination GO0001709	over-represented	1.38e-09	8.54e-07	8.54e-07	0.823575	9	hsa-miR-15b-5p; hsa-miR-16-5p; hsa-miR-17-5p; hsa-miR-181a-5p; hsa-miR-181b-5p; hsa-miR-181c-5p; hsa-miR-18a-3p; hsa-miR-195-5p; hsa-miR-196a-5p
Annotations derived over miRTarBase (Gene Ontology)	regulation of DNA recombination GO0000018	over-represented	1.5e-09	8.68e-07	8.68e-07	0.831382	9	hsa-miR-605-5p; hsa-miR-15b-5p; hsa-miR-16-5p; hsa-miR-17-5p; hsa-miR-181a-5p; hsa-miR-181b-5p; hsa-miR-181c-5p; hsa-miR-195-5p; hsa-miR-196a-5p
Target genes (miRTarBase)	ZBTB33	over-represented	3.52e-09	9.02e-07	9.02e-07	0.327869	7	hsa-miR-15b-5p; hsa-miR-16-5p; hsa-miR-17-5p; hsa-miR-181a-5p; hsa-miR-181b-5p; hsa-miR-181c-5p; hsa-miR-195-5p
Diseases (MNDR)	liver disease	over-represented	8.8e-08	9.59e-07	9.59e-07	0.517241	7	hsa-miR-15b-5p; hsa-miR-16-5p; hsa-miR-17-5p; hsa-miR-181a-5p; hsa-miR-181b-5p; hsa-miR-195-5p; hsa-miR-196a-5p
Target genes (miRTarBase)	SUN1	over-represented	4.08e-09	9.77e-07	9.77e-07	0.0273224	4	hsa-miR-15b-5p; hsa-miR-16-5p; hsa-miR-18a-3p; hsa-miR-195-5p
Annotations derived over miRTarBase (Gene Ontology)	positive regulation of ceramide biosynthetic process GO2000304	over-represented	1.88e-09	1.02e-06	1.02e-06	0.300546	7	hsa-miR-15b-5p; hsa-miR-16-5p; hsa-miR-17-5p; hsa-miR-181a-5p; hsa-miR-181b-5p; hsa-miR-181c-5p; hsa-miR-195-5p
Diseases (MNDR)	Wounds and Injuries	over-represented	9.73e-08	1.04e-06	1.04e-06	0.293103	6	hsa-miR-16-5p; hsa-miR-17-5p; hsa-miR-181a-5p; hsa-miR-181b-5p; hsa-miR-195-5p; hsa-miR-196a-5p
Target genes (miRTarBase)	RCOR1	over-represented	4.77e-09	1.07e-06	1.07e-06	0.179547	6	hsa-miR-15b-5p; hsa-miR-16-5p; hsa-miR-181a-5p; hsa-miR-181b-5p; hsa-miR-181c-5p; hsa-miR-195-5p
Target genes (miRTarBase)	RPS6KA3	over-represented	5.46e-09	1.09e-06	1.09e-06	0.18345	6	hsa-miR-15b-5p; hsa-miR-16-5p; hsa-miR-181a-5p; hsa-miR-181b-5p; hsa-miR-181c-5p; hsa-miR-195-5p
Target genes (miRTarBase)	USP3	over-represented	5.45e-09	1.09e-06	1.09e-06	0.0819672	5	hsa-miR-15b-5p; hsa-miR-16-5p; hsa-miR-17-5p; hsa-miR-18a-3p; hsa-miR-195-5p
Target genes (miRTarBase)	KIF3B	over-represented	6.24e-09	1.12e-06	1.12e-06	0.187354	6	hsa-miR-15b-5p; hsa-miR-16-5p; hsa-miR-181a-5p; hsa-miR-181b-5p; hsa-miR-181c-5p; hsa-miR-195-5p
Target genes (miRTarBase)	PDIA6	over-represented	6.24e-09	1.12e-06	1.12e-06	0.187354	6	hsa-miR-15b-5p; hsa-miR-16-5p; hsa-miR-181a-5p; hsa-miR-181b-5p; hsa-miR-181c-5p; hsa-miR-195-5p
Annotations derived over miRTarBase (Gene Ontology)	glucosidase II complex GO0017177	over-represented	2.31e-09	1.17e-06	1.17e-06	0.160031	6	hsa-miR-15b-5p; hsa-miR-16-5p; hsa-miR-17-5p; hsa-miR-181a-5p; hsa-miR-181b-5p; hsa-miR-195-5p
Annotations derived over miRTarBase (Gene Ontology)	cellular process GO0009987	over-represented	2.79e-09	1.27e-06	1.27e-06	0.88993	9	hsa-miR-15b-5p; hsa-miR-16-5p; hsa-miR-17-5p; hsa-miR-181a-5p; hsa-miR-181b-5p; hsa-miR-181c-5p; hsa-miR-18a-3p; hsa-miR-195-5p; hsa-miR-196a-5p
Annotations derived over miRTarBase (Gene Ontology)	peptidyl-lysine deacetylation GO0034983	over-represented	2.71e-09	1.27e-06	1.27e-06	0.316159	7	hsa-miR-15b-5p; hsa-miR-16-5p; hsa-miR-17-5p; hsa-miR-181a-5p; hsa-miR-181b-5p; hsa-miR-181c-5p; hsa-miR-195-5p
Target genes (miRTarBase)	SMURF1	over-represented	8.15e-09	1.39e-06	1.39e-06	0.0312256	4	hsa-miR-15b-5p; hsa-miR-16-5p; hsa-miR-17-5p; hsa-miR-195-5p
Target genes (miRTarBase)	IPO5	over-represented	8.99e-09	1.47e-06	1.47e-06	0.0897736	5	hsa-miR-16-5p; hsa-miR-181a-5p; hsa-miR-181b-5p; hsa-miR-181c-5p; hsa-miR-196a-5p
Diseases (MNDR)	basal cell carcinoma	over-represented	1.5e-07	1.58e-06	1.58e-06	0.314655	6	hsa-miR-16-5p; hsa-miR-17-5p; hsa-miR-181a-5p; hsa-miR-181b-5p; hsa-miR-181c-5p; hsa-miR-195-5p
Annotations derived over miRTarBase (Gene Ontology)	negative regulation of amyloid fibril formation GO1905907	over-represented	3.97e-09	1.72e-06	1.72e-06	0.925059	9	hsa-miR-605-5p; hsa-miR-15b-5p; hsa-miR-16-5p; hsa-miR-17-5p; hsa-miR-181a-5p; hsa-miR-181b-5p; hsa-miR-181c-5p; hsa-miR-18a-3p; hsa-miR-195-5p
Annotations derived over miRTarBase (Gene Ontology)	cell aging GO0007569	over-represented	4.53e-09	1.72e-06	1.72e-06	1.47931	10	hsa-miR-605-5p; hsa-miR-15b-5p; hsa-miR-16-5p; hsa-miR-17-5p; hsa-miR-181a-5p; hsa-miR-181b-5p; hsa-miR-181c-5p; hsa-miR-18a-3p; hsa-miR-195-5p; hsa-miR-196a-5p
Annotations derived over miRTarBase (Gene Ontology)	centrosome-templated microtubule nucleation GO0090222	over-represented	4.77e-09	1.72e-06	1.72e-06	0.179547	6	hsa-miR-16-5p; hsa-miR-17-5p; hsa-miR-181a-5p; hsa-miR-181b-5p; hsa-miR-181c-5p; hsa-miR-18a-3p
Annotations derived over miRTarBase (Gene Ontology)	microglial cell activation GO0001774	over-represented	4.62e-09	1.72e-06	1.72e-06	0.940671	9	hsa-miR-605-5p; hsa-miR-15b-5p; hsa-miR-16-5p; hsa-miR-17-5p; hsa-miR-181a-5p; hsa-miR-181b-5p; hsa-miR-18a-3p; hsa-miR-195-5p; hsa-miR-196a-5p
Annotations derived over miRTarBase (Gene Ontology)	positive regulation of cytokine secretion GO0050715	over-represented	4.69e-09	1.72e-06	1.72e-06	0.58548	8	hsa-miR-15b-5p; hsa-miR-16-5p; hsa-miR-17-5p; hsa-miR-181a-5p; hsa-miR-181b-5p; hsa-miR-181c-5p; hsa-miR-195-5p; hsa-miR-196a-5p
Diseases (MNDR)	Multiple Sclerosis, Chronic Progressive	over-represented	1.71e-07	1.76e-06	1.76e-06	0.918103	8	hsa-miR-15b-5p; hsa-miR-16-5p; hsa-miR-17-5p; hsa-miR-181a-5p; hsa-miR-181b-5p; hsa-miR-181c-5p; hsa-miR-195-5p; hsa-miR-196a-5p
Diseases (MNDR)	Graves disease	over-represented	1.92e-07	1.95e-06	1.95e-06	0.327586	6	hsa-miR-15b-5p; hsa-miR-16-5p; hsa-miR-17-5p; hsa-miR-181c-5p; hsa-miR-195-5p; hsa-miR-196a-5p
Annotations derived over miRTarBase (Gene Ontology)	calcium ion transmembrane transporter activity GO0015085	over-represented	5.77e-09	2e-06	2e-06	0.351288	7	hsa-miR-15b-5p; hsa-miR-16-5p; hsa-miR-17-5p; hsa-miR-181a-5p; hsa-miR-181b-5p; hsa-miR-181c-5p; hsa-miR-195-5p
Target genes (miRTarBase)	NOTCH2	over-represented	1.3e-08	2.03e-06	2.03e-06	0.210773	6	hsa-miR-15b-5p; hsa-miR-16-5p; hsa-miR-17-5p; hsa-miR-181a-5p; hsa-miR-195-5p; hsa-miR-196a-5p
Target genes (miRTarBase)	ELK4	over-represented	1.41e-08	2.1e-06	2.1e-06	0.398126	7	hsa-miR-15b-5p; hsa-miR-16-5p; hsa-miR-17-5p; hsa-miR-181a-5p; hsa-miR-181b-5p; hsa-miR-181c-5p; hsa-miR-195-5p
Target genes (miRTarBase)	PRRC2C	over-represented	1.46e-08	2.1e-06	2.1e-06	0.214676	6	hsa-miR-15b-5p; hsa-miR-16-5p; hsa-miR-181a-5p; hsa-miR-181b-5p; hsa-miR-181c-5p; hsa-miR-195-5p
Diseases (MNDR)	lymphoma	over-represented	2.18e-07	2.18e-06	2.18e-06	2.17241	10	hsa-miR-605-5p; hsa-miR-15b-5p; hsa-miR-16-5p; hsa-miR-17-5p; hsa-miR-181a-5p; hsa-miR-181b-5p; hsa-miR-181c-5p; hsa-miR-18a-3p; hsa-miR-195-5p; hsa-miR-196a-5p
Diseases (MNDR)	ulcerative colitis	over-represented	2.25e-07	2.21e-06	2.21e-06	0.336207	6	hsa-miR-16-5p; hsa-miR-17-5p; hsa-miR-181a-5p; hsa-miR-181b-5p; hsa-miR-195-5p; hsa-miR-196a-5p
Target genes (miRTarBase)	ZNF449	over-represented	1.63e-08	2.25e-06	2.25e-06	0.218579	6	hsa-miR-15b-5p; hsa-miR-16-5p; hsa-miR-181a-5p; hsa-miR-181b-5p; hsa-miR-181c-5p; hsa-miR-195-5p
Annotations derived over miRTarBase (Gene Ontology)	engulfment of target by autophagosome GO0061736	over-represented	8.15e-09	2.27e-06	2.27e-06	0.0312256	4	hsa-miR-15b-5p; hsa-miR-16-5p; hsa-miR-17-5p; hsa-miR-195-5p
Annotations derived over miRTarBase (Gene Ontology)	extrinsic component of omegasome membrane GO0097629	over-represented	7.87e-09	2.27e-06	2.27e-06	0.366901	7	hsa-miR-15b-5p; hsa-miR-16-5p; hsa-miR-17-5p; hsa-miR-181a-5p; hsa-miR-181b-5p; hsa-miR-181c-5p; hsa-miR-195-5p
Annotations derived over miRTarBase (Gene Ontology)	extrinsic component of phagophore assembly site membrane GO0097632	over-represented	7.29e-09	2.27e-06	2.27e-06	0.362998	7	hsa-miR-15b-5p; hsa-miR-16-5p; hsa-miR-17-5p; hsa-miR-181a-5p; hsa-miR-181b-5p; hsa-miR-181c-5p; hsa-miR-195-5p
Annotations derived over miRTarBase (Gene Ontology)	microtubule minus-end GO0036449	over-represented	7.9e-09	2.27e-06	2.27e-06	0.624512	8	hsa-miR-15b-5p; hsa-miR-16-5p; hsa-miR-17-5p; hsa-miR-181a-5p; hsa-miR-181b-5p; hsa-miR-181c-5p; hsa-miR-18a-3p; hsa-miR-195-5p
Annotations derived over miRTarBase (Gene Ontology)	protein targeting to vacuole involved in autophagy GO0071211	over-represented	8.15e-09	2.27e-06	2.27e-06	0.0312256	4	hsa-miR-15b-5p; hsa-miR-16-5p; hsa-miR-17-5p; hsa-miR-195-5p
Annotations derived over miRTarBase (Gene Ontology)	substrate localization to autophagosome GO0061753	over-represented	8.15e-09	2.27e-06	2.27e-06	0.0312256	4	hsa-miR-15b-5p; hsa-miR-16-5p; hsa-miR-17-5p; hsa-miR-195-5p
Target genes (miRTarBase)	BAZ2A	over-represented	1.85e-08	2.29e-06	2.29e-06	0.413739	7	hsa-miR-15b-5p; hsa-miR-16-5p; hsa-miR-17-5p; hsa-miR-181a-5p; hsa-miR-181b-5p; hsa-miR-181c-5p; hsa-miR-195-5p
Target genes (miRTarBase)	CARM1	over-represented	1.82e-08	2.29e-06	2.29e-06	0.222482	6	hsa-miR-15b-5p; hsa-miR-16-5p; hsa-miR-181a-5p; hsa-miR-181b-5p; hsa-miR-181c-5p; hsa-miR-195-5p
Target genes (miRTarBase)	TBL1XR1	over-represented	1.73e-08	2.29e-06	2.29e-06	0.409836	7	hsa-miR-15b-5p; hsa-miR-16-5p; hsa-miR-17-5p; hsa-miR-181a-5p; hsa-miR-181b-5p; hsa-miR-181c-5p; hsa-miR-195-5p
Diseases (MNDR)	thyroid cancer	over-represented	2.37e-07	2.29e-06	2.29e-06	0.956897	8	hsa-miR-15b-5p; hsa-miR-16-5p; hsa-miR-17-5p; hsa-miR-181a-5p; hsa-miR-181b-5p; hsa-miR-181c-5p; hsa-miR-195-5p; hsa-miR-196a-5p
Seed family (miRBase)	ACAUUCA	over-represented	3.83e-07	2.3e-06	2.3e-06	0.0188253	3	hsa-miR-181a-5p; hsa-miR-181b-5p; hsa-miR-181c-5p
Diseases (MNDR)	Down syndrome	over-represented	2.6e-07	2.38e-06	2.38e-06	0.603448	7	hsa-miR-15b-5p; hsa-miR-16-5p; hsa-miR-17-5p; hsa-miR-181a-5p; hsa-miR-181b-5p; hsa-miR-181c-5p; hsa-miR-196a-5p
Diseases (MNDR)	myocardial infarction	over-represented	2.62e-07	2.38e-06	2.38e-06	0.344828	6	hsa-miR-16-5p; hsa-miR-17-5p; hsa-miR-181a-5p; hsa-miR-181b-5p; hsa-miR-195-5p; hsa-miR-196a-5p
Diseases (MNDR)	retinoblastoma	over-represented	2.55e-07	2.38e-06	2.38e-06	0.965517	8	hsa-miR-15b-5p; hsa-miR-16-5p; hsa-miR-17-5p; hsa-miR-181a-5p; hsa-miR-181b-5p; hsa-miR-181c-5p; hsa-miR-195-5p; hsa-miR-196a-5p
Diseases (MNDR)	systemic lupus erythematosus	over-represented	2.62e-07	2.38e-06	2.38e-06	0.344828	6	hsa-miR-16-5p; hsa-miR-17-5p; hsa-miR-181a-5p; hsa-miR-181b-5p; hsa-miR-195-5p; hsa-miR-196a-5p
Diseases (MNDR)	Prostatic Neoplasms	over-represented	2.68e-07	2.4e-06	2.4e-06	1.47845	9	hsa-miR-605-5p; hsa-miR-15b-5p; hsa-miR-16-5p; hsa-miR-17-5p; hsa-miR-181a-5p; hsa-miR-181b-5p; hsa-miR-181c-5p; hsa-miR-195-5p; hsa-miR-196a-5p
Diseases (MNDR)	arthritis	over-represented	2.74e-07	2.41e-06	2.41e-06	0.974138	8	hsa-miR-15b-5p; hsa-miR-16-5p; hsa-miR-17-5p; hsa-miR-181a-5p; hsa-miR-181b-5p; hsa-miR-181c-5p; hsa-miR-195-5p; hsa-miR-196a-5p
Target genes (miRTarBase)	CPOX	over-represented	2.14e-08	2.48e-06	2.48e-06	0.105386	5	hsa-miR-15b-5p; hsa-miR-17-5p; hsa-miR-181a-5p; hsa-miR-181b-5p; hsa-miR-181c-5p
Target genes (miRTarBase)	SMAD3	over-represented	2.14e-08	2.48e-06	2.48e-06	0.105386	5	hsa-miR-15b-5p; hsa-miR-16-5p; hsa-miR-17-5p; hsa-miR-18a-3p; hsa-miR-195-5p
Diseases (MNDR)	chordoma	over-represented	2.87e-07	2.49e-06	2.49e-06	0.612069	7	hsa-miR-15b-5p; hsa-miR-16-5p; hsa-miR-17-5p; hsa-miR-181a-5p; hsa-miR-181b-5p; hsa-miR-195-5p; hsa-miR-196a-5p
Diseases (MNDR)	AIDS Dementia Complex	over-represented	3.05e-07	2.57e-06	2.57e-06	0.353448	6	hsa-miR-15b-5p; hsa-miR-16-5p; hsa-miR-17-5p; hsa-miR-181a-5p; hsa-miR-195-5p; hsa-miR-196a-5p
Diseases (MNDR)	fragile X syndrome	over-represented	3.05e-07	2.57e-06	2.57e-06	0.353448	6	hsa-miR-15b-5p; hsa-miR-16-5p; hsa-miR-17-5p; hsa-miR-181c-5p; hsa-miR-195-5p; hsa-miR-196a-5p
Diseases (MNDR)	neuroblastoma	over-represented	3.32e-07	2.76e-06	2.76e-06	0.625	7	hsa-miR-15b-5p; hsa-miR-16-5p; hsa-miR-17-5p; hsa-miR-181a-5p; hsa-miR-181b-5p; hsa-miR-181c-5p; hsa-miR-195-5p
Annotations derived over miRTarBase (Gene Ontology)	termination of signal transduction GO0023021	over-represented	1.03e-08	2.78e-06	2.78e-06	0.202966	6	hsa-miR-15b-5p; hsa-miR-16-5p; hsa-miR-181a-5p; hsa-miR-181b-5p; hsa-miR-181c-5p; hsa-miR-195-5p
Target genes (miRTarBase)	AFF4	over-represented	2.5e-08	2.81e-06	2.81e-06	0.234192	6	hsa-miR-15b-5p; hsa-miR-16-5p; hsa-miR-181a-5p; hsa-miR-181b-5p; hsa-miR-181c-5p; hsa-miR-195-5p
Diseases (MNDR)	Muscular Disorders, Atrophic	over-represented	3.53e-07	2.9e-06	2.9e-06	0.362069	6	hsa-miR-16-5p; hsa-miR-17-5p; hsa-miR-181a-5p; hsa-miR-181b-5p; hsa-miR-195-5p; hsa-miR-196a-5p
Diseases (MNDR)	Carcinoma, Non-Small-Cell Lung	over-represented	3.6e-07	2.92e-06	2.92e-06	1.00862	8	hsa-miR-15b-5p; hsa-miR-16-5p; hsa-miR-17-5p; hsa-miR-181a-5p; hsa-miR-181b-5p; hsa-miR-181c-5p; hsa-miR-195-5p; hsa-miR-196a-5p
Target genes (miRTarBase)	KPNA1	over-represented	2.77e-08	3.02e-06	3.02e-06	0.238095	6	hsa-miR-15b-5p; hsa-miR-16-5p; hsa-miR-181a-5p; hsa-miR-181b-5p; hsa-miR-181c-5p; hsa-miR-195-5p
Target genes (miRTarBase)	HSPA1B	over-represented	2.91e-08	3.07e-06	3.07e-06	0.441062	7	hsa-miR-15b-5p; hsa-miR-16-5p; hsa-miR-181a-5p; hsa-miR-181b-5p; hsa-miR-181c-5p; hsa-miR-18a-3p; hsa-miR-195-5p
Diseases (MNDR)	Non-alcoholic Fatty Liver Disease	over-represented	4.07e-07	3.25e-06	3.25e-06	0.37069	6	hsa-miR-16-5p; hsa-miR-17-5p; hsa-miR-181a-5p; hsa-miR-181b-5p; hsa-miR-195-5p; hsa-miR-196a-5p
Annotations derived over miRTarBase (Gene Ontology)	channel activity GO0015267	over-represented	1.41e-08	3.4e-06	3.4e-06	0.398126	7	hsa-miR-15b-5p; hsa-miR-16-5p; hsa-miR-17-5p; hsa-miR-181a-5p; hsa-miR-181b-5p; hsa-miR-181c-5p; hsa-miR-195-5p
Annotations derived over miRTarBase (Gene Ontology)	ionotropic glutamate receptor signaling pathway GO0035235	over-represented	1.42e-08	3.4e-06	3.4e-06	0.671351	8	hsa-miR-15b-5p; hsa-miR-16-5p; hsa-miR-17-5p; hsa-miR-181a-5p; hsa-miR-181b-5p; hsa-miR-181c-5p; hsa-miR-195-5p; hsa-miR-196a-5p
Annotations derived over miRTarBase (Gene Ontology)	positive regulation of interleukin-2 biosynthetic process GO0045086	over-represented	1.42e-08	3.4e-06	3.4e-06	0.671351	8	hsa-miR-15b-5p; hsa-miR-16-5p; hsa-miR-17-5p; hsa-miR-181a-5p; hsa-miR-181b-5p; hsa-miR-181c-5p; hsa-miR-195-5p; hsa-miR-196a-5p
Annotations derived over miRTarBase (Gene Ontology)	regulation of osteoclast development GO2001204	over-represented	1.3e-08	3.4e-06	3.4e-06	0.210773	6	hsa-miR-15b-5p; hsa-miR-16-5p; hsa-miR-17-5p; hsa-miR-181a-5p; hsa-miR-195-5p; hsa-miR-196a-5p
Diseases (MNDR)	diffuse large B-cell lymphoma	over-represented	4.36e-07	3.44e-06	3.44e-06	0.375	6	hsa-miR-16-5p; hsa-miR-17-5p; hsa-miR-181a-5p; hsa-miR-181b-5p; hsa-miR-195-5p; hsa-miR-196a-5p
Annotations derived over miRTarBase (Gene Ontology)	WW domain binding GO0050699	over-represented	1.55e-08	3.54e-06	3.54e-06	1.67057	10	hsa-miR-605-5p; hsa-miR-15b-5p; hsa-miR-16-5p; hsa-miR-17-5p; hsa-miR-181a-5p; hsa-miR-181b-5p; hsa-miR-181c-5p; hsa-miR-18a-3p; hsa-miR-195-5p; hsa-miR-196a-5p
Annotations derived over miRTarBase (Gene Ontology)	negative regulation of autophagosome assembly GO1902902	over-represented	1.55e-08	3.54e-06	3.54e-06	0.679157	8	hsa-miR-15b-5p; hsa-miR-16-5p; hsa-miR-17-5p; hsa-miR-181a-5p; hsa-miR-181b-5p; hsa-miR-181c-5p; hsa-miR-195-5p; hsa-miR-196a-5p
Target genes (miRTarBase)	CBX4	over-represented	3.73e-08	3.71e-06	3.71e-06	0.249805	6	hsa-miR-15b-5p; hsa-miR-16-5p; hsa-miR-181a-5p; hsa-miR-181b-5p; hsa-miR-181c-5p; hsa-miR-195-5p
Target genes (miRTarBase)	NHLRC3	over-represented	3.73e-08	3.71e-06	3.71e-06	0.249805	6	hsa-miR-16-5p; hsa-miR-17-5p; hsa-miR-181a-5p; hsa-miR-181b-5p; hsa-miR-181c-5p; hsa-miR-196a-5p
Target genes (miRTarBase)	RLF	over-represented	3.82e-08	3.71e-06	3.71e-06	0.0429352	4	hsa-miR-17-5p; hsa-miR-181a-5p; hsa-miR-181b-5p; hsa-miR-181c-5p
Annotations derived over miRTarBase (Gene Ontology)	regulation of telomerase activity GO0051972	over-represented	1.7e-08	3.78e-06	3.78e-06	0.686963	8	hsa-miR-15b-5p; hsa-miR-16-5p; hsa-miR-17-5p; hsa-miR-181a-5p; hsa-miR-181b-5p; hsa-miR-181c-5p; hsa-miR-18a-3p; hsa-miR-195-5p
Target genes (miRTarBase)	PLPP3	over-represented	4.1e-08	3.88e-06	3.88e-06	0.253708	6	hsa-miR-15b-5p; hsa-miR-16-5p; hsa-miR-181a-5p; hsa-miR-181b-5p; hsa-miR-181c-5p; hsa-miR-195-5p
Diseases (MNDR)	psoriasis	over-represented	5.01e-07	3.89e-06	3.89e-06	0.383621	6	hsa-miR-15b-5p; hsa-miR-16-5p; hsa-miR-17-5p; hsa-miR-181a-5p; hsa-miR-181b-5p; hsa-miR-195-5p
Annotations derived over miRTarBase (Gene Ontology)	histone methyltransferase activity H3-R17 specific GO0035642	over-represented	1.82e-08	3.94e-06	3.94e-06	0.222482	6	hsa-miR-15b-5p; hsa-miR-16-5p; hsa-miR-181a-5p; hsa-miR-181b-5p; hsa-miR-181c-5p; hsa-miR-195-5p
Seed family (miRBase)	AGCAGCA	over-represented	1.34e-06	4.01e-06	4.01e-06	0.0263554	3	hsa-miR-15b-5p; hsa-miR-16-5p; hsa-miR-195-5p
Annotations derived over miRTarBase (Gene Ontology)	coproporphyrinogen oxidase activity GO0004109	over-represented	2.14e-08	4.03e-06	4.03e-06	0.105386	5	hsa-miR-15b-5p; hsa-miR-17-5p; hsa-miR-181a-5p; hsa-miR-181b-5p; hsa-miR-181c-5p
Annotations derived over miRTarBase (Gene Ontology)	histone H3-R17 methylation GO0034971	over-represented	2.03e-08	4.03e-06	4.03e-06	0.226386	6	hsa-miR-15b-5p; hsa-miR-16-5p; hsa-miR-181a-5p; hsa-miR-181b-5p; hsa-miR-181c-5p; hsa-miR-195-5p
Annotations derived over miRTarBase (Gene Ontology)	mineralocorticoid receptor binding GO0031962	over-represented	2.14e-08	4.03e-06	4.03e-06	0.105386	5	hsa-miR-15b-5p; hsa-miR-16-5p; hsa-miR-17-5p; hsa-miR-18a-3p; hsa-miR-195-5p
Annotations derived over miRTarBase (Gene Ontology)	protoporphyrinogen IX biosynthetic process GO0006782	over-represented	2.14e-08	4.03e-06	4.03e-06	0.105386	5	hsa-miR-15b-5p; hsa-miR-17-5p; hsa-miR-181a-5p; hsa-miR-181b-5p; hsa-miR-181c-5p
Annotations derived over miRTarBase (Gene Ontology)	serine C-palmitoyltransferase activity GO0004758	over-represented	2.13e-08	4.03e-06	4.03e-06	0.706479	8	hsa-miR-15b-5p; hsa-miR-16-5p; hsa-miR-17-5p; hsa-miR-181a-5p; hsa-miR-181b-5p; hsa-miR-181c-5p; hsa-miR-195-5p; hsa-miR-196a-5p
Annotations derived over miRTarBase (Gene Ontology)	serine C-palmitoyltransferase complex GO0017059	over-represented	2.13e-08	4.03e-06	4.03e-06	0.706479	8	hsa-miR-15b-5p; hsa-miR-16-5p; hsa-miR-17-5p; hsa-miR-181a-5p; hsa-miR-181b-5p; hsa-miR-181c-5p; hsa-miR-195-5p; hsa-miR-196a-5p
Annotations derived over miRTarBase (Gene Ontology)	NAD-dependent protein deacetylase activity GO0034979	over-represented	2.26e-08	4.07e-06	4.07e-06	0.230289	6	hsa-miR-15b-5p; hsa-miR-16-5p; hsa-miR-181a-5p; hsa-miR-181b-5p; hsa-miR-181c-5p; hsa-miR-195-5p
Annotations derived over miRTarBase (Gene Ontology)	cellular response to hydroperoxide GO0071447	over-represented	2.26e-08	4.07e-06	4.07e-06	0.230289	6	hsa-miR-15b-5p; hsa-miR-16-5p; hsa-miR-181a-5p; hsa-miR-181b-5p; hsa-miR-181c-5p; hsa-miR-195-5p
Annotations derived over miRTarBase (Gene Ontology)	multivesicular body-lysosome fusion GO0061763	over-represented	2.5e-08	4.42e-06	4.42e-06	0.234192	6	hsa-miR-15b-5p; hsa-miR-16-5p; hsa-miR-181a-5p; hsa-miR-181b-5p; hsa-miR-181c-5p; hsa-miR-195-5p
Annotations derived over miRTarBase (Gene Ontology)	response to radiation GO0009314	over-represented	2.57e-08	4.45e-06	4.45e-06	1.75644	10	hsa-miR-605-5p; hsa-miR-15b-5p; hsa-miR-16-5p; hsa-miR-17-5p; hsa-miR-181a-5p; hsa-miR-181b-5p; hsa-miR-181c-5p; hsa-miR-18a-3p; hsa-miR-195-5p; hsa-miR-196a-5p
Target genes (miRTarBase)	PNRC2	over-represented	4.94e-08	4.55e-06	4.55e-06	0.261514	6	hsa-miR-15b-5p; hsa-miR-16-5p; hsa-miR-181a-5p; hsa-miR-181b-5p; hsa-miR-181c-5p; hsa-miR-195-5p
Diseases (MNDR)	Acute Coronary Syndrome	over-represented	9.76e-07	4.61e-06	4.61e-06	0.219828	5	hsa-miR-16-5p; hsa-miR-17-5p; hsa-miR-181a-5p; hsa-miR-195-5p; hsa-miR-196a-5p
Diseases (MNDR)	Aging	over-represented	1.08e-06	4.61e-06	4.61e-06	0.224138	5	hsa-miR-16-5p; hsa-miR-17-5p; hsa-miR-181a-5p; hsa-miR-195-5p; hsa-miR-196a-5p
Diseases (MNDR)	Albuminuria	over-represented	1.08e-06	4.61e-06	4.61e-06	0.224138	5	hsa-miR-15b-5p; hsa-miR-16-5p; hsa-miR-17-5p; hsa-miR-195-5p; hsa-miR-196a-5p
Diseases (MNDR)	Arrhythmias, Cardiac	over-represented	9.76e-07	4.61e-06	4.61e-06	0.219828	5	hsa-miR-15b-5p; hsa-miR-16-5p; hsa-miR-17-5p; hsa-miR-195-5p; hsa-miR-196a-5p
Diseases (MNDR)	Behcets disease	over-represented	1.08e-06	4.61e-06	4.61e-06	0.224138	5	hsa-miR-15b-5p; hsa-miR-16-5p; hsa-miR-17-5p; hsa-miR-181a-5p; hsa-miR-196a-5p
Diseases (MNDR)	Cerebral Hemorrhage	over-represented	8.82e-07	4.61e-06	4.61e-06	0.215517	5	hsa-miR-16-5p; hsa-miR-17-5p; hsa-miR-181a-5p; hsa-miR-195-5p; hsa-miR-196a-5p
Diseases (MNDR)	Child Development Disorders, Pervasive	over-represented	8.82e-07	4.61e-06	4.61e-06	0.215517	5	hsa-miR-15b-5p; hsa-miR-16-5p; hsa-miR-17-5p; hsa-miR-195-5p; hsa-miR-196a-5p
Diseases (MNDR)	Cicatrix	over-represented	9.76e-07	4.61e-06	4.61e-06	0.219828	5	hsa-miR-15b-5p; hsa-miR-16-5p; hsa-miR-17-5p; hsa-miR-195-5p; hsa-miR-196a-5p
Diseases (MNDR)	Hypoxia	over-represented	1.08e-06	4.61e-06	4.61e-06	0.224138	5	hsa-miR-15b-5p; hsa-miR-16-5p; hsa-miR-17-5p; hsa-miR-195-5p; hsa-miR-196a-5p
Diseases (MNDR)	Influenza, Human	over-represented	7.96e-07	4.61e-06	4.61e-06	0.211207	5	hsa-miR-16-5p; hsa-miR-17-5p; hsa-miR-181a-5p; hsa-miR-181b-5p; hsa-miR-196a-5p
Diseases (MNDR)	Ischemic Preconditioning	over-represented	8.82e-07	4.61e-06	4.61e-06	0.215517	5	hsa-miR-15b-5p; hsa-miR-16-5p; hsa-miR-17-5p; hsa-miR-195-5p; hsa-miR-196a-5p
Diseases (MNDR)	Keloid	over-represented	1.08e-06	4.61e-06	4.61e-06	0.224138	5	hsa-miR-15b-5p; hsa-miR-16-5p; hsa-miR-17-5p; hsa-miR-181a-5p; hsa-miR-195-5p
Diseases (MNDR)	Leukemia, Biphenotypic, Acute	over-represented	1.08e-06	4.61e-06	4.61e-06	0.224138	5	hsa-miR-15b-5p; hsa-miR-16-5p; hsa-miR-17-5p; hsa-miR-181a-5p; hsa-miR-196a-5p
Diseases (MNDR)	Leukemia, Myeloid, Chronic-Phase	over-represented	1.08e-06	4.61e-06	4.61e-06	0.224138	5	hsa-miR-16-5p; hsa-miR-17-5p; hsa-miR-181a-5p; hsa-miR-181b-5p; hsa-miR-196a-5p
Diseases (MNDR)	Lymphoma, Extranodal NK-T-Cell	over-represented	1.08e-06	4.61e-06	4.61e-06	0.224138	5	hsa-miR-15b-5p; hsa-miR-16-5p; hsa-miR-17-5p; hsa-miR-181a-5p; hsa-miR-196a-5p
Diseases (MNDR)	Lymphoproliferative Disorders	over-represented	1.08e-06	4.61e-06	4.61e-06	0.224138	5	hsa-miR-15b-5p; hsa-miR-17-5p; hsa-miR-181a-5p; hsa-miR-195-5p; hsa-miR-196a-5p
Diseases (MNDR)	Marek Disease	over-represented	9.76e-07	4.61e-06	4.61e-06	0.219828	5	hsa-miR-16-5p; hsa-miR-17-5p; hsa-miR-181a-5p; hsa-miR-181b-5p; hsa-miR-196a-5p
Diseases (MNDR)	Neurofibromatosis 2	over-represented	9.76e-07	4.61e-06	4.61e-06	0.219828	5	hsa-miR-15b-5p; hsa-miR-16-5p; hsa-miR-17-5p; hsa-miR-195-5p; hsa-miR-196a-5p
Diseases (MNDR)	Nevus, Pigmented	over-represented	7.16e-07	4.61e-06	4.61e-06	0.206897	5	hsa-miR-15b-5p; hsa-miR-16-5p; hsa-miR-17-5p; hsa-miR-181a-5p; hsa-miR-196a-5p
Diseases (MNDR)	Odontogenic Tumors	over-represented	1.08e-06	4.61e-06	4.61e-06	0.224138	5	hsa-miR-15b-5p; hsa-miR-17-5p; hsa-miR-181a-5p; hsa-miR-195-5p; hsa-miR-196a-5p
Diseases (MNDR)	Osteolysis	over-represented	1.08e-06	4.61e-06	4.61e-06	0.224138	5	hsa-miR-15b-5p; hsa-miR-16-5p; hsa-miR-17-5p; hsa-miR-195-5p; hsa-miR-196a-5p
Diseases (MNDR)	Pain	over-represented	1.08e-06	4.61e-06	4.61e-06	0.224138	5	hsa-miR-16-5p; hsa-miR-17-5p; hsa-miR-181a-5p; hsa-miR-181b-5p; hsa-miR-196a-5p
Diseases (MNDR)	Patau syndrome	over-represented	1.08e-06	4.61e-06	4.61e-06	0.224138	5	hsa-miR-15b-5p; hsa-miR-17-5p; hsa-miR-181a-5p; hsa-miR-195-5p; hsa-miR-196a-5p
Diseases (MNDR)	Precursor T-Cell Lymphoblastic Leukemia-Lymphoma	over-represented	1.08e-06	4.61e-06	4.61e-06	0.224138	5	hsa-miR-15b-5p; hsa-miR-16-5p; hsa-miR-17-5p; hsa-miR-195-5p; hsa-miR-196a-5p
Diseases (MNDR)	RNA Virus Infections	over-represented	1.08e-06	4.61e-06	4.61e-06	0.224138	5	hsa-miR-15b-5p; hsa-miR-16-5p; hsa-miR-17-5p; hsa-miR-181c-5p; hsa-miR-196a-5p
Diseases (MNDR)	Sezarys disease	over-represented	1.08e-06	4.61e-06	4.61e-06	0.224138	5	hsa-miR-16-5p; hsa-miR-17-5p; hsa-miR-181a-5p; hsa-miR-195-5p; hsa-miR-196a-5p
Diseases (MNDR)	Sjogrens syndrome	over-represented	1.08e-06	4.61e-06	4.61e-06	0.224138	5	hsa-miR-15b-5p; hsa-miR-16-5p; hsa-miR-17-5p; hsa-miR-181a-5p; hsa-miR-196a-5p
Diseases (MNDR)	acoustic neuroma	over-represented	1.08e-06	4.61e-06	4.61e-06	0.224138	5	hsa-miR-15b-5p; hsa-miR-16-5p; hsa-miR-17-5p; hsa-miR-195-5p; hsa-miR-196a-5p
Diseases (MNDR)	acute kidney failure	over-represented	8.82e-07	4.61e-06	4.61e-06	0.215517	5	hsa-miR-15b-5p; hsa-miR-16-5p; hsa-miR-17-5p; hsa-miR-195-5p; hsa-miR-196a-5p
Diseases (MNDR)	acute leukemia	over-represented	1.08e-06	4.61e-06	4.61e-06	0.224138	5	hsa-miR-15b-5p; hsa-miR-16-5p; hsa-miR-17-5p; hsa-miR-195-5p; hsa-miR-196a-5p
Diseases (MNDR)	adrenal cortex cancer	over-represented	1.08e-06	4.61e-06	4.61e-06	0.224138	5	hsa-miR-16-5p; hsa-miR-17-5p; hsa-miR-181b-5p; hsa-miR-195-5p; hsa-miR-196a-5p
Diseases (MNDR)	alcoholic hepatitis	over-represented	1.08e-06	4.61e-06	4.61e-06	0.224138	5	hsa-miR-15b-5p; hsa-miR-16-5p; hsa-miR-17-5p; hsa-miR-181c-5p; hsa-miR-196a-5p
Diseases (MNDR)	amyloidosis	over-represented	8.82e-07	4.61e-06	4.61e-06	0.215517	5	hsa-miR-15b-5p; hsa-miR-17-5p; hsa-miR-181a-5p; hsa-miR-195-5p; hsa-miR-196a-5p
Diseases (MNDR)	antiphospholipid syndrome	over-represented	9.76e-07	4.61e-06	4.61e-06	0.219828	5	hsa-miR-15b-5p; hsa-miR-16-5p; hsa-miR-17-5p; hsa-miR-181a-5p; hsa-miR-196a-5p
Diseases (MNDR)	anus neoplasm	over-represented	1.08e-06	4.61e-06	4.61e-06	0.224138	5	hsa-miR-15b-5p; hsa-miR-16-5p; hsa-miR-17-5p; hsa-miR-195-5p; hsa-miR-196a-5p
Diseases (MNDR)	brain ischemia	over-represented	8.82e-07	4.61e-06	4.61e-06	0.215517	5	hsa-miR-15b-5p; hsa-miR-16-5p; hsa-miR-17-5p; hsa-miR-195-5p; hsa-miR-196a-5p
Diseases (MNDR)	breast ductal carcinoma	over-represented	1.08e-06	4.61e-06	4.61e-06	0.224138	5	hsa-miR-15b-5p; hsa-miR-16-5p; hsa-miR-17-5p; hsa-miR-195-5p; hsa-miR-196a-5p
Diseases (MNDR)	central nervous system disease	over-represented	8.82e-07	4.61e-06	4.61e-06	0.215517	5	hsa-miR-15b-5p; hsa-miR-16-5p; hsa-miR-181c-5p; hsa-miR-195-5p; hsa-miR-196a-5p
Diseases (MNDR)	cholesteatoma	over-represented	7.96e-07	4.61e-06	4.61e-06	0.211207	5	hsa-miR-16-5p; hsa-miR-17-5p; hsa-miR-181a-5p; hsa-miR-181b-5p; hsa-miR-196a-5p
Diseases (MNDR)	demyelinating disease	over-represented	1.08e-06	4.61e-06	4.61e-06	0.224138	5	hsa-miR-16-5p; hsa-miR-17-5p; hsa-miR-181a-5p; hsa-miR-195-5p; hsa-miR-196a-5p
Diseases (MNDR)	endometrial cancer	over-represented	1.07e-06	4.61e-06	4.61e-06	0.435345	6	hsa-miR-16-5p; hsa-miR-17-5p; hsa-miR-181a-5p; hsa-miR-181b-5p; hsa-miR-195-5p; hsa-miR-196a-5p
Diseases (MNDR)	endometriosis	over-represented	8.94e-07	4.61e-06	4.61e-06	0.422414	6	hsa-miR-16-5p; hsa-miR-17-5p; hsa-miR-181a-5p; hsa-miR-181b-5p; hsa-miR-195-5p; hsa-miR-196a-5p
Diseases (MNDR)	endomyocardial fibrosis	over-represented	9.76e-07	4.61e-06	4.61e-06	0.219828	5	hsa-miR-16-5p; hsa-miR-17-5p; hsa-miR-181a-5p; hsa-miR-181b-5p; hsa-miR-196a-5p
Diseases (MNDR)	familial hyperlipidemia	over-represented	1.08e-06	4.61e-06	4.61e-06	0.224138	5	hsa-miR-15b-5p; hsa-miR-16-5p; hsa-miR-17-5p; hsa-miR-181a-5p; hsa-miR-196a-5p
Diseases (MNDR)	focal epithelial hyperplasia	over-represented	1.08e-06	4.61e-06	4.61e-06	0.224138	5	hsa-miR-15b-5p; hsa-miR-16-5p; hsa-miR-17-5p; hsa-miR-195-5p; hsa-miR-196a-5p
Diseases (MNDR)	gastric adenocarcinoma	over-represented	1.04e-06	4.61e-06	4.61e-06	1.71983	9	hsa-miR-15b-5p; hsa-miR-16-5p; hsa-miR-17-5p; hsa-miR-181a-5p; hsa-miR-181b-5p; hsa-miR-181c-5p; hsa-miR-18a-3p; hsa-miR-195-5p; hsa-miR-196a-5p
Diseases (MNDR)	granulosa cell tumor	over-represented	1.08e-06	4.61e-06	4.61e-06	0.224138	5	hsa-miR-15b-5p; hsa-miR-16-5p; hsa-miR-17-5p; hsa-miR-195-5p; hsa-miR-196a-5p
Diseases (MNDR)	hemangioma	over-represented	1.08e-06	4.61e-06	4.61e-06	0.224138	5	hsa-miR-15b-5p; hsa-miR-16-5p; hsa-miR-17-5p; hsa-miR-181c-5p; hsa-miR-196a-5p
Diseases (MNDR)	hypertension	over-represented	1.02e-06	4.61e-06	4.61e-06	1.15086	8	hsa-miR-15b-5p; hsa-miR-16-5p; hsa-miR-17-5p; hsa-miR-181a-5p; hsa-miR-181b-5p; hsa-miR-181c-5p; hsa-miR-195-5p; hsa-miR-196a-5p
Diseases (MNDR)	liposarcoma	over-represented	8.49e-07	4.61e-06	4.61e-06	0.715517	7	hsa-miR-15b-5p; hsa-miR-16-5p; hsa-miR-17-5p; hsa-miR-181a-5p; hsa-miR-181b-5p; hsa-miR-195-5p; hsa-miR-196a-5p
Diseases (MNDR)	localized scleroderma	over-represented	1.08e-06	4.61e-06	4.61e-06	0.224138	5	hsa-miR-15b-5p; hsa-miR-16-5p; hsa-miR-17-5p; hsa-miR-195-5p; hsa-miR-196a-5p
Diseases (MNDR)	long QT syndrome	over-represented	9.76e-07	4.61e-06	4.61e-06	0.219828	5	hsa-miR-15b-5p; hsa-miR-16-5p; hsa-miR-17-5p; hsa-miR-195-5p; hsa-miR-196a-5p
Diseases (MNDR)	melanoma	over-represented	8.24e-07	4.61e-06	4.61e-06	2.47845	10	hsa-miR-605-5p; hsa-miR-15b-5p; hsa-miR-16-5p; hsa-miR-17-5p; hsa-miR-181a-5p; hsa-miR-181b-5p; hsa-miR-181c-5p; hsa-miR-18a-3p; hsa-miR-195-5p; hsa-miR-196a-5p
Diseases (MNDR)	multiple endocrine neoplasia type 1	over-represented	9.76e-07	4.61e-06	4.61e-06	0.219828	5	hsa-miR-15b-5p; hsa-miR-16-5p; hsa-miR-17-5p; hsa-miR-195-5p; hsa-miR-196a-5p
Diseases (MNDR)	myopia	over-represented	9.76e-07	4.61e-06	4.61e-06	0.219828	5	hsa-miR-15b-5p; hsa-miR-16-5p; hsa-miR-17-5p; hsa-miR-195-5p; hsa-miR-196a-5p
Diseases (MNDR)	myositis ossificans	over-represented	1.08e-06	4.61e-06	4.61e-06	0.224138	5	hsa-miR-15b-5p; hsa-miR-16-5p; hsa-miR-17-5p; hsa-miR-195-5p; hsa-miR-196a-5p
Diseases (MNDR)	peripheral nerve sheath neoplasm	over-represented	1.08e-06	4.61e-06	4.61e-06	0.224138	5	hsa-miR-15b-5p; hsa-miR-16-5p; hsa-miR-17-5p; hsa-miR-195-5p; hsa-miR-196a-5p
Diseases (MNDR)	prion disease	over-represented	1.08e-06	4.61e-06	4.61e-06	0.224138	5	hsa-miR-15b-5p; hsa-miR-16-5p; hsa-miR-17-5p; hsa-miR-181a-5p; hsa-miR-196a-5p
Diseases (MNDR)	psoriatic arthritis	over-represented	1.08e-06	4.61e-06	4.61e-06	0.224138	5	hsa-miR-15b-5p; hsa-miR-16-5p; hsa-miR-17-5p; hsa-miR-181a-5p; hsa-miR-196a-5p
Diseases (MNDR)	psychotic disorder	over-represented	1.08e-06	4.61e-06	4.61e-06	0.224138	5	hsa-miR-15b-5p; hsa-miR-16-5p; hsa-miR-17-5p; hsa-miR-181a-5p; hsa-miR-196a-5p
Diseases (MNDR)	pulmonary embolism	over-represented	8.82e-07	4.61e-06	4.61e-06	0.215517	5	hsa-miR-15b-5p; hsa-miR-16-5p; hsa-miR-181c-5p; hsa-miR-195-5p; hsa-miR-196a-5p
Diseases (MNDR)	retinal degeneration	over-represented	7.9e-07	4.61e-06	4.61e-06	0.413793	6	hsa-miR-605-5p; hsa-miR-16-5p; hsa-miR-17-5p; hsa-miR-181a-5p; hsa-miR-181b-5p; hsa-miR-196a-5p
Diseases (MNDR)	stomach disease	over-represented	8.82e-07	4.61e-06	4.61e-06	0.215517	5	hsa-miR-15b-5p; hsa-miR-16-5p; hsa-miR-17-5p; hsa-miR-181a-5p; hsa-miR-196a-5p
Diseases (MNDR)	Esophagus	over-represented	1.19e-06	4.68e-06	4.68e-06	0.228448	5	hsa-miR-15b-5p; hsa-miR-16-5p; hsa-miR-17-5p; hsa-miR-195-5p; hsa-miR-196a-5p
Diseases (MNDR)	Eye Abnormalities	over-represented	1.19e-06	4.68e-06	4.68e-06	0.228448	5	hsa-miR-15b-5p; hsa-miR-16-5p; hsa-miR-181c-5p; hsa-miR-195-5p; hsa-miR-196a-5p
Diseases (MNDR)	Gilles de la Tourette syndrome	over-represented	1.19e-06	4.68e-06	4.68e-06	0.228448	5	hsa-miR-15b-5p; hsa-miR-16-5p; hsa-miR-17-5p; hsa-miR-195-5p; hsa-miR-196a-5p
Diseases (MNDR)	Hypertrophy, Left Ventricular	over-represented	1.19e-06	4.68e-06	4.68e-06	0.228448	5	hsa-miR-16-5p; hsa-miR-17-5p; hsa-miR-181a-5p; hsa-miR-195-5p; hsa-miR-196a-5p
Diseases (MNDR)	Lymphoma, Primary Effusion	over-represented	1.19e-06	4.68e-06	4.68e-06	0.228448	5	hsa-miR-16-5p; hsa-miR-17-5p; hsa-miR-181a-5p; hsa-miR-181b-5p; hsa-miR-196a-5p
Diseases (MNDR)	Precursor B-Cell Lymphoblastic Leukemia-Lymphoma	over-represented	1.19e-06	4.68e-06	4.68e-06	0.228448	5	hsa-miR-16-5p; hsa-miR-17-5p; hsa-miR-181a-5p; hsa-miR-181b-5p; hsa-miR-196a-5p
Diseases (MNDR)	SARS Virus	over-represented	1.19e-06	4.68e-06	4.68e-06	0.228448	5	hsa-miR-15b-5p; hsa-miR-16-5p; hsa-miR-17-5p; hsa-miR-181a-5p; hsa-miR-196a-5p
Diseases (MNDR)	hypopharynx cancer	over-represented	1.19e-06	4.68e-06	4.68e-06	0.228448	5	hsa-miR-15b-5p; hsa-miR-16-5p; hsa-miR-17-5p; hsa-miR-195-5p; hsa-miR-196a-5p
Diseases (MNDR)	irritable bowel syndrome	over-represented	1.19e-06	4.68e-06	4.68e-06	0.228448	5	hsa-miR-15b-5p; hsa-miR-16-5p; hsa-miR-17-5p; hsa-miR-195-5p; hsa-miR-196a-5p
Diseases (MNDR)	keratoconus	over-represented	1.19e-06	4.68e-06	4.68e-06	0.228448	5	hsa-miR-15b-5p; hsa-miR-16-5p; hsa-miR-181c-5p; hsa-miR-195-5p; hsa-miR-196a-5p
Diseases (MNDR)	thoracic aortic aneurysm	over-represented	1.19e-06	4.68e-06	4.68e-06	0.228448	5	hsa-miR-16-5p; hsa-miR-17-5p; hsa-miR-181a-5p; hsa-miR-181b-5p; hsa-miR-195-5p
Diseases (MNDR)	toxoplasmosis	over-represented	1.19e-06	4.68e-06	4.68e-06	0.228448	5	hsa-miR-16-5p; hsa-miR-17-5p; hsa-miR-181a-5p; hsa-miR-181b-5p; hsa-miR-195-5p
Diseases (MNDR)	Huntingtons disease	over-represented	1.25e-06	4.91e-06	4.91e-06	1.18103	8	hsa-miR-15b-5p; hsa-miR-16-5p; hsa-miR-17-5p; hsa-miR-181a-5p; hsa-miR-181b-5p; hsa-miR-181c-5p; hsa-miR-18a-3p; hsa-miR-196a-5p
Diseases (MNDR)	Rhinitis, Allergic, Perennial	over-represented	1.31e-06	4.93e-06	4.93e-06	0.232759	5	hsa-miR-16-5p; hsa-miR-17-5p; hsa-miR-181a-5p; hsa-miR-181b-5p; hsa-miR-196a-5p
Diseases (MNDR)	cardiomyopathy	over-represented	1.31e-06	4.93e-06	4.93e-06	0.232759	5	hsa-miR-16-5p; hsa-miR-17-5p; hsa-miR-181a-5p; hsa-miR-181b-5p; hsa-miR-196a-5p
Diseases (MNDR)	choriocarcinoma	over-represented	1.31e-06	4.93e-06	4.93e-06	0.232759	5	hsa-miR-16-5p; hsa-miR-17-5p; hsa-miR-181a-5p; hsa-miR-181b-5p; hsa-miR-196a-5p
Diseases (MNDR)	fatty liver disease	over-represented	1.31e-06	4.93e-06	4.93e-06	0.232759	5	hsa-miR-15b-5p; hsa-miR-17-5p; hsa-miR-181a-5p; hsa-miR-195-5p; hsa-miR-196a-5p
Diseases (MNDR)	leprosy	over-represented	1.31e-06	4.93e-06	4.93e-06	0.232759	5	hsa-miR-15b-5p; hsa-miR-16-5p; hsa-miR-17-5p; hsa-miR-195-5p; hsa-miR-196a-5p
Diseases (MNDR)	myocarditis	over-represented	1.31e-06	4.93e-06	4.93e-06	0.232759	5	hsa-miR-15b-5p; hsa-miR-16-5p; hsa-miR-17-5p; hsa-miR-195-5p; hsa-miR-196a-5p
Annotations derived over miRTarBase (Gene Ontology)	MHC class I protein binding GO0042288	over-represented	3.05e-08	5.15e-06	5.15e-06	1.15925	9	hsa-miR-15b-5p; hsa-miR-16-5p; hsa-miR-17-5p; hsa-miR-181a-5p; hsa-miR-181b-5p; hsa-miR-181c-5p; hsa-miR-18a-3p; hsa-miR-195-5p; hsa-miR-196a-5p
Annotations derived over miRTarBase (Gene Ontology)	aspartate transmembrane transport GO0015810	over-represented	3.1e-08	5.15e-06	5.15e-06	0.444965	7	hsa-miR-605-5p; hsa-miR-15b-5p; hsa-miR-16-5p; hsa-miR-181a-5p; hsa-miR-181b-5p; hsa-miR-181c-5p; hsa-miR-195-5p
Diseases (MNDR)	Musculoskeletal Abnormalities	over-represented	1.44e-06	5.24e-06	5.24e-06	0.237069	5	hsa-miR-16-5p; hsa-miR-17-5p; hsa-miR-181a-5p; hsa-miR-181b-5p; hsa-miR-195-5p
Diseases (MNDR)	Retinal Neovascularization	over-represented	1.44e-06	5.24e-06	5.24e-06	0.237069	5	hsa-miR-16-5p; hsa-miR-17-5p; hsa-miR-181a-5p; hsa-miR-181b-5p; hsa-miR-196a-5p
Diseases (MNDR)	Spinal Cord Injuries	over-represented	1.44e-06	5.24e-06	5.24e-06	0.237069	5	hsa-miR-15b-5p; hsa-miR-17-5p; hsa-miR-181a-5p; hsa-miR-181b-5p; hsa-miR-196a-5p
Diseases (MNDR)	Toxoplasma	over-represented	1.44e-06	5.24e-06	5.24e-06	0.237069	5	hsa-miR-16-5p; hsa-miR-17-5p; hsa-miR-181a-5p; hsa-miR-181b-5p; hsa-miR-195-5p
Diseases (MNDR)	kidney cancer	over-represented	1.43e-06	5.24e-06	5.24e-06	0.456897	6	hsa-miR-16-5p; hsa-miR-17-5p; hsa-miR-181a-5p; hsa-miR-181b-5p; hsa-miR-195-5p; hsa-miR-196a-5p
Target genes (miRTarBase)	CYLD	over-represented	5.92e-08	5.31e-06	5.31e-06	0.269321	6	hsa-miR-605-5p; hsa-miR-15b-5p; hsa-miR-16-5p; hsa-miR-17-5p; hsa-miR-181b-5p; hsa-miR-195-5p
Diseases (MNDR)	Graft vs Host Disease	over-represented	1.57e-06	5.42e-06	5.42e-06	0.241379	5	hsa-miR-15b-5p; hsa-miR-16-5p; hsa-miR-17-5p; hsa-miR-181a-5p; hsa-miR-196a-5p
Diseases (MNDR)	ischemia	over-represented	1.57e-06	5.42e-06	5.42e-06	0.241379	5	hsa-miR-16-5p; hsa-miR-17-5p; hsa-miR-181b-5p; hsa-miR-195-5p; hsa-miR-196a-5p
Diseases (MNDR)	lipid metabolism disorder	over-represented	1.57e-06	5.42e-06	5.42e-06	0.241379	5	hsa-miR-15b-5p; hsa-miR-16-5p; hsa-miR-17-5p; hsa-miR-195-5p; hsa-miR-196a-5p
Diseases (MNDR)	lymphoplasmacytic lymphoma	over-represented	1.57e-06	5.42e-06	5.42e-06	0.241379	5	hsa-miR-16-5p; hsa-miR-17-5p; hsa-miR-181a-5p; hsa-miR-181b-5p; hsa-miR-195-5p
Diseases (MNDR)	neutropenia	over-represented	1.57e-06	5.42e-06	5.42e-06	0.241379	5	hsa-miR-15b-5p; hsa-miR-16-5p; hsa-miR-17-5p; hsa-miR-195-5p; hsa-miR-196a-5p
Diseases (MNDR)	obesity	over-represented	1.57e-06	5.42e-06	5.42e-06	0.241379	5	hsa-miR-16-5p; hsa-miR-17-5p; hsa-miR-181a-5p; hsa-miR-181b-5p; hsa-miR-195-5p
Diseases (MNDR)	pulmonary fibrosis	over-represented	1.57e-06	5.42e-06	5.42e-06	0.241379	5	hsa-miR-15b-5p; hsa-miR-16-5p; hsa-miR-17-5p; hsa-miR-195-5p; hsa-miR-196a-5p
Diseases (MNDR)	relapsing-remitting multiple sclerosis	over-represented	1.5e-06	5.42e-06	5.42e-06	1.7931	9	hsa-miR-15b-5p; hsa-miR-16-5p; hsa-miR-17-5p; hsa-miR-181a-5p; hsa-miR-181b-5p; hsa-miR-181c-5p; hsa-miR-18a-3p; hsa-miR-195-5p; hsa-miR-196a-5p
Diseases (MNDR)	rhabdomyosarcoma	over-represented	1.57e-06	5.42e-06	5.42e-06	0.241379	5	hsa-miR-16-5p; hsa-miR-17-5p; hsa-miR-181a-5p; hsa-miR-181b-5p; hsa-miR-195-5p
Diseases (MNDR)	vitiligo	over-represented	1.57e-06	5.42e-06	5.42e-06	0.241379	5	hsa-miR-15b-5p; hsa-miR-16-5p; hsa-miR-17-5p; hsa-miR-195-5p; hsa-miR-196a-5p
Diseases (MNDR)	T-cell leukemia	over-represented	1.6e-06	5.48e-06	5.48e-06	0.465517	6	hsa-miR-16-5p; hsa-miR-17-5p; hsa-miR-181a-5p; hsa-miR-181b-5p; hsa-miR-181c-5p; hsa-miR-195-5p
Diseases (MNDR)	kidney disease	over-represented	1.62e-06	5.5e-06	5.5e-06	1.21983	8	hsa-miR-15b-5p; hsa-miR-16-5p; hsa-miR-17-5p; hsa-miR-181a-5p; hsa-miR-181b-5p; hsa-miR-181c-5p; hsa-miR-195-5p; hsa-miR-196a-5p
Annotations derived over miRTarBase (Gene Ontology)	histone H3-R2 methylation GO0034970	over-represented	3.38e-08	5.52e-06	5.52e-06	0.245902	6	hsa-miR-15b-5p; hsa-miR-16-5p; hsa-miR-181a-5p; hsa-miR-181b-5p; hsa-miR-181c-5p; hsa-miR-195-5p
Diseases (MNDR)	Myeloproliferative Disorders	over-represented	1.72e-06	5.79e-06	5.79e-06	0.24569	5	hsa-miR-16-5p; hsa-miR-17-5p; hsa-miR-181a-5p; hsa-miR-181b-5p; hsa-miR-196a-5p
Diseases (MNDR)	small cell carcinoma	over-represented	1.72e-06	5.79e-06	5.79e-06	0.24569	5	hsa-miR-16-5p; hsa-miR-17-5p; hsa-miR-181a-5p; hsa-miR-181b-5p; hsa-miR-195-5p
Annotations derived over miRTarBase (Gene Ontology)	negative regulation of chromatin silencing GO0031936	over-represented	3.65e-08	5.85e-06	5.85e-06	1.18267	9	hsa-miR-15b-5p; hsa-miR-16-5p; hsa-miR-17-5p; hsa-miR-181a-5p; hsa-miR-181b-5p; hsa-miR-181c-5p; hsa-miR-18a-3p; hsa-miR-195-5p; hsa-miR-196a-5p
Annotations derived over miRTarBase (Gene Ontology)	positive regulation of microtubule nucleation GO0090063	over-represented	3.72e-08	5.85e-06	5.85e-06	0.757221	8	hsa-miR-15b-5p; hsa-miR-16-5p; hsa-miR-17-5p; hsa-miR-181a-5p; hsa-miR-181b-5p; hsa-miR-181c-5p; hsa-miR-18a-3p; hsa-miR-195-5p
Annotations derived over miRTarBase (Gene Ontology)	canonical Wnt signaling pathway involved in positive regulation of cell-cell adhesion GO0044329	over-represented	4.1e-08	6.02e-06	6.02e-06	0.253708	6	hsa-miR-15b-5p; hsa-miR-16-5p; hsa-miR-181a-5p; hsa-miR-181b-5p; hsa-miR-181c-5p; hsa-miR-195-5p
Annotations derived over miRTarBase (Gene Ontology)	canonical Wnt signaling pathway involved in positive regulation of endothelial cell migration GO0044328	over-represented	4.1e-08	6.02e-06	6.02e-06	0.253708	6	hsa-miR-15b-5p; hsa-miR-16-5p; hsa-miR-181a-5p; hsa-miR-181b-5p; hsa-miR-181c-5p; hsa-miR-195-5p
Annotations derived over miRTarBase (Gene Ontology)	canonical Wnt signaling pathway involved in positive regulation of wound healing GO0044330	over-represented	4.1e-08	6.02e-06	6.02e-06	0.253708	6	hsa-miR-15b-5p; hsa-miR-16-5p; hsa-miR-181a-5p; hsa-miR-181b-5p; hsa-miR-181c-5p; hsa-miR-195-5p
Annotations derived over miRTarBase (Gene Ontology)	sperm flagellum GO0036126	over-represented	4.11e-08	6.02e-06	6.02e-06	1.19828	9	hsa-miR-15b-5p; hsa-miR-16-5p; hsa-miR-17-5p; hsa-miR-181a-5p; hsa-miR-181b-5p; hsa-miR-181c-5p; hsa-miR-18a-3p; hsa-miR-195-5p; hsa-miR-196a-5p
Diseases (MNDR)	adult T-cell leukemia	over-represented	1.88e-06	6.16e-06	6.16e-06	0.25	5	hsa-miR-16-5p; hsa-miR-17-5p; hsa-miR-181a-5p; hsa-miR-181b-5p; hsa-miR-195-5p
Diseases (MNDR)	myeloid leukemia	over-represented	1.88e-06	6.16e-06	6.16e-06	0.25	5	hsa-miR-16-5p; hsa-miR-17-5p; hsa-miR-181a-5p; hsa-miR-181b-5p; hsa-miR-195-5p
Diseases (MNDR)	neurilemmoma	over-represented	1.88e-06	6.16e-06	6.16e-06	0.25	5	hsa-miR-15b-5p; hsa-miR-16-5p; hsa-miR-17-5p; hsa-miR-195-5p; hsa-miR-196a-5p
Diseases (MNDR)	polycythemia vera	over-represented	1.88e-06	6.16e-06	6.16e-06	0.25	5	hsa-miR-17-5p; hsa-miR-181a-5p; hsa-miR-181b-5p; hsa-miR-195-5p; hsa-miR-196a-5p
Diseases (MNDR)	type 1 diabetes mellitus	over-represented	1.88e-06	6.16e-06	6.16e-06	0.25	5	hsa-miR-15b-5p; hsa-miR-16-5p; hsa-miR-17-5p; hsa-miR-181c-5p; hsa-miR-196a-5p
Diseases (MNDR)	pituitary adenoma	over-represented	1.96e-06	6.37e-06	6.37e-06	1.25	8	hsa-miR-15b-5p; hsa-miR-16-5p; hsa-miR-17-5p; hsa-miR-181a-5p; hsa-miR-181b-5p; hsa-miR-181c-5p; hsa-miR-195-5p; hsa-miR-196a-5p
Diseases (MNDR)	Carcinoma, Ductal, Breast	over-represented	1.97e-06	6.39e-06	6.39e-06	1.84914	9	hsa-miR-15b-5p; hsa-miR-16-5p; hsa-miR-17-5p; hsa-miR-181a-5p; hsa-miR-181b-5p; hsa-miR-181c-5p; hsa-miR-18a-3p; hsa-miR-195-5p; hsa-miR-196a-5p
Annotations derived over miRTarBase (Gene Ontology)	positive regulation of nucleotide-binding oligomerization domain containing 2 signaling pathway GO0070434	over-represented	4.45e-08	6.41e-06	6.41e-06	0.468384	7	hsa-miR-15b-5p; hsa-miR-16-5p; hsa-miR-181a-5p; hsa-miR-181b-5p; hsa-miR-181c-5p; hsa-miR-18a-3p; hsa-miR-195-5p
Diseases (MNDR)	Hypertrophy	over-represented	2.05e-06	6.5e-06	6.5e-06	0.25431	5	hsa-miR-16-5p; hsa-miR-17-5p; hsa-miR-181a-5p; hsa-miR-181b-5p; hsa-miR-196a-5p
Diseases (MNDR)	abdominal aortic aneurysm	over-represented	2.05e-06	6.5e-06	6.5e-06	0.25431	5	hsa-miR-15b-5p; hsa-miR-16-5p; hsa-miR-17-5p; hsa-miR-195-5p; hsa-miR-196a-5p
Diseases (MNDR)	aortic valve stenosis	over-represented	2.05e-06	6.5e-06	6.5e-06	0.25431	5	hsa-miR-16-5p; hsa-miR-17-5p; hsa-miR-181a-5p; hsa-miR-195-5p; hsa-miR-196a-5p
Diseases (MNDR)	systemic scleroderma	over-represented	2.05e-06	6.5e-06	6.5e-06	0.25431	5	hsa-miR-16-5p; hsa-miR-17-5p; hsa-miR-181a-5p; hsa-miR-181b-5p; hsa-miR-195-5p
Annotations derived over miRTarBase (Gene Ontology)	mRNA cap methyltransferase complex GO0031533	over-represented	4.94e-08	6.68e-06	6.68e-06	0.261514	6	hsa-miR-15b-5p; hsa-miR-16-5p; hsa-miR-181a-5p; hsa-miR-181b-5p; hsa-miR-181c-5p; hsa-miR-195-5p
Annotations derived over miRTarBase (Gene Ontology)	mRNA guanine-N7--methyltransferase activity GO0004482	over-represented	4.94e-08	6.68e-06	6.68e-06	0.261514	6	hsa-miR-15b-5p; hsa-miR-16-5p; hsa-miR-181a-5p; hsa-miR-181b-5p; hsa-miR-181c-5p; hsa-miR-195-5p
Annotations derived over miRTarBase (Gene Ontology)	regulation of bile acid biosynthetic process GO0070857	over-represented	4.94e-08	6.68e-06	6.68e-06	0.261514	6	hsa-miR-15b-5p; hsa-miR-16-5p; hsa-miR-181a-5p; hsa-miR-181b-5p; hsa-miR-181c-5p; hsa-miR-195-5p
Annotations derived over miRTarBase (Gene Ontology)	viral budding GO0046755	over-represented	4.72e-08	6.68e-06	6.68e-06	0.472287	7	hsa-miR-15b-5p; hsa-miR-16-5p; hsa-miR-17-5p; hsa-miR-181a-5p; hsa-miR-181b-5p; hsa-miR-181c-5p; hsa-miR-195-5p
Diseases (MNDR)	esophageal carcinoma	over-represented	2.16e-06	6.8e-06	6.8e-06	0.818966	7	hsa-miR-15b-5p; hsa-miR-17-5p; hsa-miR-181a-5p; hsa-miR-181b-5p; hsa-miR-18a-3p; hsa-miR-195-5p; hsa-miR-196a-5p
Diseases (MNDR)	Stroke	over-represented	2.23e-06	6.97e-06	6.97e-06	0.258621	5	hsa-miR-605-5p; hsa-miR-16-5p; hsa-miR-17-5p; hsa-miR-181b-5p; hsa-miR-196a-5p
Diseases (MNDR)	skin cancer	over-represented	2.23e-06	6.97e-06	6.97e-06	0.258621	5	hsa-miR-16-5p; hsa-miR-17-5p; hsa-miR-181a-5p; hsa-miR-195-5p; hsa-miR-196a-5p
Annotations derived over miRTarBase (Gene Ontology)	FK506 binding GO0005528	over-represented	5.29e-08	6.98e-06	6.98e-06	0.480094	7	hsa-miR-15b-5p; hsa-miR-16-5p; hsa-miR-181a-5p; hsa-miR-181b-5p; hsa-miR-181c-5p; hsa-miR-18a-3p; hsa-miR-195-5p
Annotations derived over miRTarBase (Gene Ontology)	activation of adenylate cyclase activity GO0007190	over-represented	5.33e-08	6.98e-06	6.98e-06	1.23341	9	hsa-miR-605-5p; hsa-miR-15b-5p; hsa-miR-16-5p; hsa-miR-17-5p; hsa-miR-181a-5p; hsa-miR-181b-5p; hsa-miR-181c-5p; hsa-miR-195-5p; hsa-miR-196a-5p
Annotations derived over miRTarBase (Gene Ontology)	regulation of translation in response to stress GO0043555	over-represented	5.41e-08	6.99e-06	6.99e-06	0.265418	6	hsa-miR-15b-5p; hsa-miR-16-5p; hsa-miR-181a-5p; hsa-miR-181b-5p; hsa-miR-181c-5p; hsa-miR-195-5p
Annotations derived over miRTarBase (Gene Ontology)	AP-type membrane coat adaptor complex GO0030119	over-represented	5.6e-08	7.03e-06	7.03e-06	0.483997	7	hsa-miR-15b-5p; hsa-miR-16-5p; hsa-miR-181a-5p; hsa-miR-181b-5p; hsa-miR-181c-5p; hsa-miR-18a-3p; hsa-miR-195-5p
Annotations derived over miRTarBase (Gene Ontology)	negative regulation of cytokine secretion GO0050710	over-represented	5.55e-08	7.03e-06	7.03e-06	0.796253	8	hsa-miR-15b-5p; hsa-miR-16-5p; hsa-miR-17-5p; hsa-miR-181a-5p; hsa-miR-181b-5p; hsa-miR-181c-5p; hsa-miR-195-5p; hsa-miR-196a-5p
Target genes (miRTarBase)	UBE2Q2	over-represented	8.24e-08	7.22e-06	7.22e-06	0.0507416	4	hsa-miR-15b-5p; hsa-miR-16-5p; hsa-miR-17-5p; hsa-miR-195-5p
Diseases (MNDR)	Brain Injuries	over-represented	2.43e-06	7.54e-06	7.54e-06	0.262931	5	hsa-miR-15b-5p; hsa-miR-16-5p; hsa-miR-17-5p; hsa-miR-195-5p; hsa-miR-196a-5p
Target genes (miRTarBase)	FKBP1A	over-represented	9.08e-08	7.77e-06	7.77e-06	0.288837	6	hsa-miR-15b-5p; hsa-miR-16-5p; hsa-miR-181a-5p; hsa-miR-181b-5p; hsa-miR-181c-5p; hsa-miR-195-5p
Annotations derived over miRTarBase (Gene Ontology)	atrial septum morphogenesis GO0060413	over-represented	6.74e-08	7.99e-06	7.99e-06	0.815769	8	hsa-miR-15b-5p; hsa-miR-16-5p; hsa-miR-17-5p; hsa-miR-181a-5p; hsa-miR-181b-5p; hsa-miR-181c-5p; hsa-miR-195-5p; hsa-miR-196a-5p
Annotations derived over miRTarBase (Gene Ontology)	central nervous system myelin maintenance GO0032286	over-represented	6.74e-08	7.99e-06	7.99e-06	0.815769	8	hsa-miR-15b-5p; hsa-miR-16-5p; hsa-miR-17-5p; hsa-miR-181a-5p; hsa-miR-181b-5p; hsa-miR-181c-5p; hsa-miR-18a-3p; hsa-miR-195-5p
Annotations derived over miRTarBase (Gene Ontology)	negative regulation of inclusion body assembly GO0090084	over-represented	6.74e-08	7.99e-06	7.99e-06	0.815769	8	hsa-miR-15b-5p; hsa-miR-16-5p; hsa-miR-17-5p; hsa-miR-181a-5p; hsa-miR-181b-5p; hsa-miR-181c-5p; hsa-miR-18a-3p; hsa-miR-195-5p
Annotations derived over miRTarBase (Gene Ontology)	regulation of protein autophosphorylation GO0031952	over-represented	6.49e-08	7.99e-06	7.99e-06	0.811866	8	hsa-miR-15b-5p; hsa-miR-16-5p; hsa-miR-17-5p; hsa-miR-181a-5p; hsa-miR-181b-5p; hsa-miR-181c-5p; hsa-miR-195-5p; hsa-miR-196a-5p
Annotations derived over miRTarBase (Gene Ontology)	exit from mitosis GO0010458	over-represented	7e-08	8.08e-06	8.08e-06	0.819672	8	hsa-miR-15b-5p; hsa-miR-16-5p; hsa-miR-17-5p; hsa-miR-181a-5p; hsa-miR-181b-5p; hsa-miR-181c-5p; hsa-miR-195-5p; hsa-miR-196a-5p
Annotations derived over miRTarBase (Gene Ontology)	phosphatidate phosphatase activity GO0008195	over-represented	7.01e-08	8.08e-06	8.08e-06	0.49961	7	hsa-miR-15b-5p; hsa-miR-16-5p; hsa-miR-17-5p; hsa-miR-181a-5p; hsa-miR-181b-5p; hsa-miR-181c-5p; hsa-miR-195-5p
Diseases (MNDR)	atrial fibrillation	over-represented	2.64e-06	8.1e-06	8.1e-06	0.267241	5	hsa-miR-16-5p; hsa-miR-17-5p; hsa-miR-181a-5p; hsa-miR-181b-5p; hsa-miR-195-5p
Diseases (MNDR)	mantle cell lymphoma	over-represented	2.64e-06	8.1e-06	8.1e-06	0.267241	5	hsa-miR-16-5p; hsa-miR-17-5p; hsa-miR-181a-5p; hsa-miR-181b-5p; hsa-miR-195-5p
Annotations derived over miRTarBase (Gene Ontology)	L-aspartate2-oxoglutarate aminotransferase activity GO0004069	over-represented	7.3e-08	8.31e-06	8.31e-06	0.132709	5	hsa-miR-16-5p; hsa-miR-181a-5p; hsa-miR-181b-5p; hsa-miR-181c-5p; hsa-miR-196a-5p
Annotations derived over miRTarBase (Gene Ontology)	dopamine receptor signaling pathway GO0007212	over-represented	7.84e-08	8.7e-06	8.7e-06	0.831382	8	hsa-miR-15b-5p; hsa-miR-16-5p; hsa-miR-17-5p; hsa-miR-181a-5p; hsa-miR-181b-5p; hsa-miR-181c-5p; hsa-miR-18a-3p; hsa-miR-195-5p
Annotations derived over miRTarBase (Gene Ontology)	histone H4 deacetylation GO0070933	over-represented	7.84e-08	8.7e-06	8.7e-06	0.831382	8	hsa-miR-15b-5p; hsa-miR-16-5p; hsa-miR-17-5p; hsa-miR-181a-5p; hsa-miR-181b-5p; hsa-miR-181c-5p; hsa-miR-195-5p; hsa-miR-196a-5p
Annotations derived over miRTarBase (Gene Ontology)	DNA repair complex GO1990391	over-represented	8.25e-08	9.03e-06	9.03e-06	0.511319	7	hsa-miR-15b-5p; hsa-miR-16-5p; hsa-miR-181a-5p; hsa-miR-181b-5p; hsa-miR-181c-5p; hsa-miR-18a-3p; hsa-miR-195-5p
Diseases (MNDR)	head and neck squamous cell carcinoma	over-represented	3.02e-06	9.17e-06	9.17e-06	1.93966	9	hsa-miR-15b-5p; hsa-miR-16-5p; hsa-miR-17-5p; hsa-miR-181a-5p; hsa-miR-181b-5p; hsa-miR-181c-5p; hsa-miR-18a-3p; hsa-miR-195-5p; hsa-miR-196a-5p
Diseases (MNDR)	renal clear cell carcinoma	over-represented	3.02e-06	9.17e-06	9.17e-06	1.93966	9	hsa-miR-15b-5p; hsa-miR-16-5p; hsa-miR-17-5p; hsa-miR-181a-5p; hsa-miR-181b-5p; hsa-miR-181c-5p; hsa-miR-18a-3p; hsa-miR-195-5p; hsa-miR-196a-5p
Annotations derived over miRTarBase (Gene Ontology)	extrinsic component of organelle membrane GO0031312	over-represented	9.08e-08	9.25e-06	9.25e-06	0.288837	6	hsa-miR-15b-5p; hsa-miR-16-5p; hsa-miR-181a-5p; hsa-miR-181b-5p; hsa-miR-181c-5p; hsa-miR-195-5p
Annotations derived over miRTarBase (Gene Ontology)	macrolide binding GO0005527	over-represented	9.08e-08	9.25e-06	9.25e-06	0.288837	6	hsa-miR-15b-5p; hsa-miR-16-5p; hsa-miR-181a-5p; hsa-miR-181b-5p; hsa-miR-181c-5p; hsa-miR-195-5p
Annotations derived over miRTarBase (Gene Ontology)	negative regulation of mitochondrial depolarization GO0051902	over-represented	8.7e-08	9.25e-06	9.25e-06	0.515222	7	hsa-miR-15b-5p; hsa-miR-16-5p; hsa-miR-17-5p; hsa-miR-181a-5p; hsa-miR-181b-5p; hsa-miR-181c-5p; hsa-miR-195-5p
Annotations derived over miRTarBase (Gene Ontology)	positive regulation of viral budding via host ESCRT complex GO1903774	over-represented	8.7e-08	9.25e-06	9.25e-06	0.515222	7	hsa-miR-15b-5p; hsa-miR-16-5p; hsa-miR-17-5p; hsa-miR-181a-5p; hsa-miR-181b-5p; hsa-miR-181c-5p; hsa-miR-195-5p
Annotations derived over miRTarBase (Gene Ontology)	response to misfolded protein GO0051788	over-represented	9.08e-08	9.25e-06	9.25e-06	0.288837	6	hsa-miR-15b-5p; hsa-miR-16-5p; hsa-miR-17-5p; hsa-miR-181a-5p; hsa-miR-18a-3p; hsa-miR-195-5p
Annotations derived over miRTarBase (Gene Ontology)	terminal cisterna GO0014802	over-represented	9.08e-08	9.25e-06	9.25e-06	0.288837	6	hsa-miR-15b-5p; hsa-miR-16-5p; hsa-miR-181a-5p; hsa-miR-181b-5p; hsa-miR-181c-5p; hsa-miR-195-5p
Diseases (MNDR)	Niemann-Pick disease	over-represented	3.09e-06	9.36e-06	9.36e-06	0.275862	5	hsa-miR-15b-5p; hsa-miR-16-5p; hsa-miR-181b-5p; hsa-miR-195-5p; hsa-miR-196a-5p
Annotations derived over miRTarBase (Gene Ontology)	B cell proliferation GO0042100	over-represented	9.43e-08	9.49e-06	9.49e-06	0.850898	8	hsa-miR-15b-5p; hsa-miR-16-5p; hsa-miR-17-5p; hsa-miR-181a-5p; hsa-miR-181b-5p; hsa-miR-181c-5p; hsa-miR-195-5p; hsa-miR-196a-5p
Annotations derived over miRTarBase (Gene Ontology)	regulation of dendritic spine development GO0060998	over-represented	9.67e-08	9.61e-06	9.61e-06	0.523029	7	hsa-miR-15b-5p; hsa-miR-16-5p; hsa-miR-181a-5p; hsa-miR-181b-5p; hsa-miR-181c-5p; hsa-miR-195-5p; hsa-miR-196a-5p
Target genes (miRTarBase)	ZNF597	over-represented	1.15e-07	9.62e-06	9.62e-06	0.0546448	4	hsa-miR-17-5p; hsa-miR-181a-5p; hsa-miR-181b-5p; hsa-miR-181c-5p
Annotations derived over miRTarBase (Gene Ontology)	cytoplasmic side of membrane GO0098562	over-represented	9.86e-08	9.7e-06	9.7e-06	0.29274	6	hsa-miR-15b-5p; hsa-miR-16-5p; hsa-miR-181a-5p; hsa-miR-181b-5p; hsa-miR-181c-5p; hsa-miR-195-5p
Annotations derived over miRTarBase (Gene Ontology)	peptide disulfide oxidoreductase activity GO0015037	over-represented	1.02e-07	9.9e-06	9.9e-06	0.526932	7	hsa-miR-15b-5p; hsa-miR-16-5p; hsa-miR-181a-5p; hsa-miR-181b-5p; hsa-miR-181c-5p; hsa-miR-18a-3p; hsa-miR-195-5p
Diseases (MNDR)	gout	over-represented	3.35e-06	1.01e-05	1.01e-05	0.280172	5	hsa-miR-16-5p; hsa-miR-17-5p; hsa-miR-181a-5p; hsa-miR-181b-5p; hsa-miR-181c-5p
Annotations derived over miRTarBase (Gene Ontology)	GTPase binding GO0051020	over-represented	1.06e-07	1.02e-05	1.02e-05	2.02186	10	hsa-miR-605-5p; hsa-miR-15b-5p; hsa-miR-16-5p; hsa-miR-17-5p; hsa-miR-181a-5p; hsa-miR-181b-5p; hsa-miR-181c-5p; hsa-miR-18a-3p; hsa-miR-195-5p; hsa-miR-196a-5p
Diseases (MNDR)	progesterone-receptor positive breast cancer	over-represented	3.57e-06	1.07e-05	1.07e-05	2.86638	10	hsa-miR-605-5p; hsa-miR-15b-5p; hsa-miR-16-5p; hsa-miR-17-5p; hsa-miR-181a-5p; hsa-miR-181b-5p; hsa-miR-181c-5p; hsa-miR-18a-3p; hsa-miR-195-5p; hsa-miR-196a-5p
Diseases (MNDR)	Ewing sarcoma	over-represented	3.61e-06	1.07e-05	1.07e-05	0.284483	5	hsa-miR-16-5p; hsa-miR-17-5p; hsa-miR-181a-5p; hsa-miR-181b-5p; hsa-miR-196a-5p
Diseases (MNDR)	Laryngeal Neoplasms	over-represented	3.61e-06	1.07e-05	1.07e-05	0.284483	5	hsa-miR-17-5p; hsa-miR-181a-5p; hsa-miR-181b-5p; hsa-miR-195-5p; hsa-miR-196a-5p
Annotations derived over miRTarBase (Gene Ontology)	sperm annulus GO0097227	over-represented	1.13e-07	1.07e-05	1.07e-05	0.534738	7	hsa-miR-15b-5p; hsa-miR-16-5p; hsa-miR-17-5p; hsa-miR-181a-5p; hsa-miR-181b-5p; hsa-miR-181c-5p; hsa-miR-195-5p
Annotations derived over miRTarBase (Gene Ontology)	negative regulation of release of sequestered calcium ion into cytosol GO0051280	over-represented	1.16e-07	1.09e-05	1.09e-05	0.300546	6	hsa-miR-15b-5p; hsa-miR-16-5p; hsa-miR-181a-5p; hsa-miR-181b-5p; hsa-miR-181c-5p; hsa-miR-195-5p
Annotations derived over miRTarBase (Gene Ontology)	mitochondrial ribosome GO0005761	over-represented	1.17e-07	1.09e-05	1.09e-05	1.3466	9	hsa-miR-15b-5p; hsa-miR-16-5p; hsa-miR-17-5p; hsa-miR-181a-5p; hsa-miR-181b-5p; hsa-miR-181c-5p; hsa-miR-18a-3p; hsa-miR-195-5p; hsa-miR-196a-5p
Annotations derived over miRTarBase (Gene Ontology)	fatty-acyl-CoA biosynthetic process GO0046949	over-represented	1.2e-07	1.11e-05	1.11e-05	1.35051	9	hsa-miR-605-5p; hsa-miR-15b-5p; hsa-miR-16-5p; hsa-miR-17-5p; hsa-miR-181a-5p; hsa-miR-181b-5p; hsa-miR-181c-5p; hsa-miR-18a-3p; hsa-miR-195-5p
Annotations derived over miRTarBase (Gene Ontology)	microglial cell proliferation GO0061518	over-represented	1.25e-07	1.11e-05	1.11e-05	0.30445	6	hsa-miR-605-5p; hsa-miR-15b-5p; hsa-miR-16-5p; hsa-miR-17-5p; hsa-miR-18a-3p; hsa-miR-195-5p
Annotations derived over miRTarBase (Gene Ontology)	negative regulation of axon extension GO0030517	over-represented	1.25e-07	1.11e-05	1.11e-05	0.542545	7	hsa-miR-605-5p; hsa-miR-15b-5p; hsa-miR-16-5p; hsa-miR-181a-5p; hsa-miR-181b-5p; hsa-miR-181c-5p; hsa-miR-195-5p
Annotations derived over miRTarBase (Gene Ontology)	negative regulation of protein targeting to mitochondrion GO1903215	over-represented	1.25e-07	1.11e-05	1.11e-05	0.542545	7	hsa-miR-15b-5p; hsa-miR-16-5p; hsa-miR-181a-5p; hsa-miR-181b-5p; hsa-miR-181c-5p; hsa-miR-18a-3p; hsa-miR-195-5p
Annotations derived over miRTarBase (Gene Ontology)	regulation of amyloid precursor protein catabolic process GO1902991	over-represented	1.25e-07	1.11e-05	1.11e-05	0.30445	6	hsa-miR-15b-5p; hsa-miR-16-5p; hsa-miR-181a-5p; hsa-miR-181b-5p; hsa-miR-181c-5p; hsa-miR-195-5p
Annotations derived over miRTarBase (Gene Ontology)	positive regulation of TOR signaling GO0032008	over-represented	1.32e-07	1.12e-05	1.12e-05	2.06479	10	hsa-miR-605-5p; hsa-miR-15b-5p; hsa-miR-16-5p; hsa-miR-17-5p; hsa-miR-181a-5p; hsa-miR-181b-5p; hsa-miR-181c-5p; hsa-miR-18a-3p; hsa-miR-195-5p; hsa-miR-196a-5p
Annotations derived over miRTarBase (Gene Ontology)	postsynapse to nucleus signaling pathway GO0099527	over-represented	1.31e-07	1.12e-05	1.12e-05	0.546448	7	hsa-miR-15b-5p; hsa-miR-16-5p; hsa-miR-17-5p; hsa-miR-181a-5p; hsa-miR-181b-5p; hsa-miR-181c-5p; hsa-miR-195-5p
Annotations derived over miRTarBase (Gene Ontology)	protein heterotetramerization GO0051290	over-represented	1.29e-07	1.12e-05	1.12e-05	2.06089	10	hsa-miR-605-5p; hsa-miR-15b-5p; hsa-miR-16-5p; hsa-miR-17-5p; hsa-miR-181a-5p; hsa-miR-181b-5p; hsa-miR-181c-5p; hsa-miR-18a-3p; hsa-miR-195-5p; hsa-miR-196a-5p
Annotations derived over miRTarBase (Gene Ontology)	protein kinase C activity GO0004697	over-represented	1.31e-07	1.12e-05	1.12e-05	0.546448	7	hsa-miR-15b-5p; hsa-miR-16-5p; hsa-miR-17-5p; hsa-miR-181a-5p; hsa-miR-181b-5p; hsa-miR-181c-5p; hsa-miR-195-5p
Diseases (MNDR)	Diabetic Nephropathies	over-represented	3.9e-06	1.14e-05	1.14e-05	0.288793	5	hsa-miR-16-5p; hsa-miR-17-5p; hsa-miR-181a-5p; hsa-miR-181b-5p; hsa-miR-196a-5p
Diseases (MNDR)	Mesothelioma	over-represented	3.9e-06	1.14e-05	1.14e-05	0.288793	5	hsa-miR-16-5p; hsa-miR-17-5p; hsa-miR-181a-5p; hsa-miR-181b-5p; hsa-miR-196a-5p
Diseases (MNDR)	salivary gland cancer	over-represented	3.9e-06	1.14e-05	1.14e-05	0.288793	5	hsa-miR-16-5p; hsa-miR-17-5p; hsa-miR-181a-5p; hsa-miR-181b-5p; hsa-miR-195-5p
Annotations derived over miRTarBase (Gene Ontology)	positive regulation of telomere maintenance via telomere lengthening GO1904358	over-represented	1.38e-07	1.16e-05	1.16e-05	0.550351	7	hsa-miR-15b-5p; hsa-miR-16-5p; hsa-miR-181a-5p; hsa-miR-181b-5p; hsa-miR-181c-5p; hsa-miR-18a-3p; hsa-miR-195-5p
Diseases (MNDR)	medulloblastoma	over-represented	4.03e-06	1.17e-05	1.17e-05	1.37069	8	hsa-miR-16-5p; hsa-miR-17-5p; hsa-miR-181a-5p; hsa-miR-181b-5p; hsa-miR-181c-5p; hsa-miR-18a-3p; hsa-miR-195-5p; hsa-miR-196a-5p
Diseases (MNDR)	liver cirrhosis	over-represented	4.2e-06	1.21e-05	1.21e-05	0.293103	5	hsa-miR-16-5p; hsa-miR-17-5p; hsa-miR-181a-5p; hsa-miR-195-5p; hsa-miR-196a-5p
Diseases (MNDR)	lung cancer	over-represented	4.21e-06	1.21e-05	1.21e-05	2.91379	10	hsa-miR-605-5p; hsa-miR-15b-5p; hsa-miR-16-5p; hsa-miR-17-5p; hsa-miR-181a-5p; hsa-miR-181b-5p; hsa-miR-181c-5p; hsa-miR-18a-3p; hsa-miR-195-5p; hsa-miR-196a-5p
Annotations derived over miRTarBase (Gene Ontology)	DNA-apurinic or apyrimidinic site endonuclease activity GO0003906	over-represented	1.48e-07	1.23e-05	1.23e-05	1.38173	9	hsa-miR-15b-5p; hsa-miR-16-5p; hsa-miR-17-5p; hsa-miR-181a-5p; hsa-miR-181b-5p; hsa-miR-181c-5p; hsa-miR-18a-3p; hsa-miR-195-5p; hsa-miR-196a-5p
Target genes (miRTarBase)	ETFRF1	over-represented	1.71e-07	1.23e-05	1.23e-05	0.0156128	3	hsa-miR-15b-5p; hsa-miR-16-5p; hsa-miR-195-5p
Target genes (miRTarBase)	EZH1	over-represented	1.57e-07	1.23e-05	1.23e-05	0.058548	4	hsa-miR-15b-5p; hsa-miR-16-5p; hsa-miR-17-5p; hsa-miR-195-5p
Target genes (miRTarBase)	NMT2	over-represented	1.71e-07	1.23e-05	1.23e-05	0.0156128	3	hsa-miR-181a-5p; hsa-miR-181b-5p; hsa-miR-181c-5p
Target genes (miRTarBase)	PEX12	over-represented	1.71e-07	1.23e-05	1.23e-05	0.0156128	3	hsa-miR-15b-5p; hsa-miR-16-5p; hsa-miR-195-5p
Target genes (miRTarBase)	SLC25A29	over-represented	1.71e-07	1.23e-05	1.23e-05	0.0156128	3	hsa-miR-15b-5p; hsa-miR-16-5p; hsa-miR-195-5p
Target genes (miRTarBase)	TBC1D7	over-represented	1.71e-07	1.23e-05	1.23e-05	0.0156128	3	hsa-miR-181a-5p; hsa-miR-181b-5p; hsa-miR-181c-5p
Target genes (miRTarBase)	VPS33B	over-represented	1.71e-07	1.23e-05	1.23e-05	0.0156128	3	hsa-miR-15b-5p; hsa-miR-16-5p; hsa-miR-195-5p
Annotations derived over miRTarBase (Gene Ontology)	L-arginine transmembrane transport GO1903400	over-represented	1.71e-07	1.23e-05	1.23e-05	0.0156128	3	hsa-miR-15b-5p; hsa-miR-16-5p; hsa-miR-195-5p
Annotations derived over miRTarBase (Gene Ontology)	L-histidine transmembrane transport GO0089709	over-represented	1.71e-07	1.23e-05	1.23e-05	0.0156128	3	hsa-miR-15b-5p; hsa-miR-16-5p; hsa-miR-195-5p
Annotations derived over miRTarBase (Gene Ontology)	L-lysine transmembrane transport GO1903401	over-represented	1.71e-07	1.23e-05	1.23e-05	0.0156128	3	hsa-miR-15b-5p; hsa-miR-16-5p; hsa-miR-195-5p
Annotations derived over miRTarBase (Gene Ontology)	MH2 domain binding GO0035500	over-represented	1.6e-07	1.23e-05	1.23e-05	0.562061	7	hsa-miR-15b-5p; hsa-miR-16-5p; hsa-miR-17-5p; hsa-miR-181a-5p; hsa-miR-181b-5p; hsa-miR-181c-5p; hsa-miR-196a-5p
Annotations derived over miRTarBase (Gene Ontology)	acyl carnitine transmembrane transport GO1902616	over-represented	1.71e-07	1.23e-05	1.23e-05	0.0156128	3	hsa-miR-15b-5p; hsa-miR-16-5p; hsa-miR-195-5p
Annotations derived over miRTarBase (Gene Ontology)	cellular heat acclimation GO0070370	over-represented	1.55e-07	1.23e-05	1.23e-05	0.905543	8	hsa-miR-15b-5p; hsa-miR-16-5p; hsa-miR-17-5p; hsa-miR-181a-5p; hsa-miR-181b-5p; hsa-miR-181c-5p; hsa-miR-18a-3p; hsa-miR-195-5p
Annotations derived over miRTarBase (Gene Ontology)	high-affinity arginine transmembrane transporter activity GO0005289	over-represented	1.71e-07	1.23e-05	1.23e-05	0.0156128	3	hsa-miR-15b-5p; hsa-miR-16-5p; hsa-miR-195-5p
Annotations derived over miRTarBase (Gene Ontology)	high-affinity lysine transmembrane transporter activity GO0005292	over-represented	1.71e-07	1.23e-05	1.23e-05	0.0156128	3	hsa-miR-15b-5p; hsa-miR-16-5p; hsa-miR-195-5p
Annotations derived over miRTarBase (Gene Ontology)	long-term memory GO0007616	over-represented	1.55e-07	1.23e-05	1.23e-05	1.38954	9	hsa-miR-605-5p; hsa-miR-15b-5p; hsa-miR-16-5p; hsa-miR-17-5p; hsa-miR-181a-5p; hsa-miR-181b-5p; hsa-miR-181c-5p; hsa-miR-195-5p; hsa-miR-196a-5p
Annotations derived over miRTarBase (Gene Ontology)	negative regulation of cytoplasmic translation GO2000766	over-represented	1.66e-07	1.23e-05	1.23e-05	0.913349	8	hsa-miR-15b-5p; hsa-miR-16-5p; hsa-miR-17-5p; hsa-miR-181a-5p; hsa-miR-181b-5p; hsa-miR-181c-5p; hsa-miR-195-5p; hsa-miR-196a-5p
Annotations derived over miRTarBase (Gene Ontology)	ornithine transport GO0015822	over-represented	1.71e-07	1.23e-05	1.23e-05	0.0156128	3	hsa-miR-15b-5p; hsa-miR-16-5p; hsa-miR-195-5p
Annotations derived over miRTarBase (Gene Ontology)	photoreceptor connecting cilium GO0032391	over-represented	1.52e-07	1.23e-05	1.23e-05	0.558158	7	hsa-miR-15b-5p; hsa-miR-16-5p; hsa-miR-17-5p; hsa-miR-181a-5p; hsa-miR-181b-5p; hsa-miR-181c-5p; hsa-miR-195-5p
Annotations derived over miRTarBase (Gene Ontology)	platelet alpha granule organization GO0070889	over-represented	1.71e-07	1.23e-05	1.23e-05	0.0156128	3	hsa-miR-15b-5p; hsa-miR-16-5p; hsa-miR-195-5p
Annotations derived over miRTarBase (Gene Ontology)	positive regulation of amyloid-beta formation GO1902004	over-represented	1.59e-07	1.23e-05	1.23e-05	1.39344	9	hsa-miR-605-5p; hsa-miR-15b-5p; hsa-miR-16-5p; hsa-miR-17-5p; hsa-miR-181a-5p; hsa-miR-181b-5p; hsa-miR-18a-3p; hsa-miR-195-5p; hsa-miR-196a-5p
Annotations derived over miRTarBase (Gene Ontology)	protein-arginine omega-N asymmetric methyltransferase activity GO0035242	over-represented	1.58e-07	1.23e-05	1.23e-05	0.316159	6	hsa-miR-15b-5p; hsa-miR-16-5p; hsa-miR-181a-5p; hsa-miR-181b-5p; hsa-miR-181c-5p; hsa-miR-195-5p
Annotations derived over miRTarBase (Gene Ontology)	ribosomal small subunit export from nucleus GO0000056	over-represented	1.52e-07	1.23e-05	1.23e-05	0.558158	7	hsa-miR-15b-5p; hsa-miR-16-5p; hsa-miR-17-5p; hsa-miR-181a-5p; hsa-miR-181b-5p; hsa-miR-181c-5p; hsa-miR-18a-3p
Annotations derived over miRTarBase (Gene Ontology)	anteriorposterior axis specification GO0009948	over-represented	1.77e-07	1.27e-05	1.27e-05	0.921155	8	hsa-miR-15b-5p; hsa-miR-16-5p; hsa-miR-17-5p; hsa-miR-181a-5p; hsa-miR-181b-5p; hsa-miR-181c-5p; hsa-miR-195-5p; hsa-miR-196a-5p
Target genes (miRTarBase)	PLAG1	over-represented	1.83e-07	1.29e-05	1.29e-05	0.323966	6	hsa-miR-15b-5p; hsa-miR-16-5p; hsa-miR-17-5p; hsa-miR-181a-5p; hsa-miR-181b-5p; hsa-miR-195-5p
Annotations derived over miRTarBase (Gene Ontology)	cellular response to osmotic stress GO0071470	over-represented	1.85e-07	1.29e-05	1.29e-05	0.57377	7	hsa-miR-15b-5p; hsa-miR-16-5p; hsa-miR-17-5p; hsa-miR-181a-5p; hsa-miR-181b-5p; hsa-miR-181c-5p; hsa-miR-195-5p
Annotations derived over miRTarBase (Gene Ontology)	heart trabecula formation GO0060347	over-represented	1.85e-07	1.29e-05	1.29e-05	0.57377	7	hsa-miR-15b-5p; hsa-miR-16-5p; hsa-miR-181a-5p; hsa-miR-181b-5p; hsa-miR-181c-5p; hsa-miR-195-5p; hsa-miR-196a-5p
Annotations derived over miRTarBase (Gene Ontology)	myotube differentiation GO0014902	over-represented	1.83e-07	1.29e-05	1.29e-05	0.925059	8	hsa-miR-15b-5p; hsa-miR-16-5p; hsa-miR-17-5p; hsa-miR-181a-5p; hsa-miR-181b-5p; hsa-miR-181c-5p; hsa-miR-195-5p; hsa-miR-196a-5p
Diseases (MNDR)	acute myeloid leukemia	over-represented	4.58e-06	1.31e-05	1.31e-05	0.913793	7	hsa-miR-15b-5p; hsa-miR-16-5p; hsa-miR-17-5p; hsa-miR-181a-5p; hsa-miR-181b-5p; hsa-miR-181c-5p; hsa-miR-195-5p
Diseases (MNDR)	chronic obstructive pulmonary disease	over-represented	4.86e-06	1.39e-05	1.39e-05	0.301724	5	hsa-miR-16-5p; hsa-miR-17-5p; hsa-miR-181a-5p; hsa-miR-181b-5p; hsa-miR-195-5p
Diseases (MNDR)	myopathy	over-represented	5.05e-06	1.43e-05	1.43e-05	0.564655	6	hsa-miR-15b-5p; hsa-miR-16-5p; hsa-miR-181a-5p; hsa-miR-181b-5p; hsa-miR-181c-5p; hsa-miR-195-5p
Target genes (miRTarBase)	SCAMP5	over-represented	2.09e-07	1.44e-05	1.44e-05	0.0624512	4	hsa-miR-15b-5p; hsa-miR-16-5p; hsa-miR-17-5p; hsa-miR-195-5p
Diseases (MNDR)	facioscapulohumeral muscular dystrophy	over-represented	5.22e-06	1.47e-05	1.47e-05	0.306034	5	hsa-miR-16-5p; hsa-miR-17-5p; hsa-miR-181a-5p; hsa-miR-181b-5p; hsa-miR-196a-5p
Diseases (MNDR)	lupus nephritis	over-represented	5.22e-06	1.47e-05	1.47e-05	0.306034	5	hsa-miR-15b-5p; hsa-miR-16-5p; hsa-miR-17-5p; hsa-miR-181a-5p; hsa-miR-181b-5p
Annotations derived over miRTarBase (Gene Ontology)	regulation of synaptic plasticity GO0048167	over-represented	2.13e-07	1.48e-05	1.48e-05	2.16628	10	hsa-miR-605-5p; hsa-miR-15b-5p; hsa-miR-16-5p; hsa-miR-17-5p; hsa-miR-181a-5p; hsa-miR-181b-5p; hsa-miR-181c-5p; hsa-miR-18a-3p; hsa-miR-195-5p; hsa-miR-196a-5p
Annotations derived over miRTarBase (Gene Ontology)	transmembrane receptor protein serinethreonine kinase signaling pathway GO0007178	over-represented	2.16e-07	1.49e-05	1.49e-05	0.944575	8	hsa-miR-15b-5p; hsa-miR-16-5p; hsa-miR-17-5p; hsa-miR-181a-5p; hsa-miR-181b-5p; hsa-miR-181c-5p; hsa-miR-195-5p; hsa-miR-196a-5p
Annotations derived over miRTarBase (Gene Ontology)	negative regulation of MAPK cascade GO0043409	over-represented	2.25e-07	1.51e-05	1.51e-05	1.44809	9	hsa-miR-605-5p; hsa-miR-15b-5p; hsa-miR-16-5p; hsa-miR-17-5p; hsa-miR-181a-5p; hsa-miR-181b-5p; hsa-miR-181c-5p; hsa-miR-18a-3p; hsa-miR-195-5p
Annotations derived over miRTarBase (Gene Ontology)	replicative senescence GO0090399	over-represented	2.25e-07	1.51e-05	1.51e-05	1.44809	9	hsa-miR-605-5p; hsa-miR-15b-5p; hsa-miR-16-5p; hsa-miR-17-5p; hsa-miR-181a-5p; hsa-miR-181b-5p; hsa-miR-181c-5p; hsa-miR-18a-3p; hsa-miR-195-5p
Annotations derived over miRTarBase (Gene Ontology)	response to light stimulus GO0009416	over-represented	2.25e-07	1.51e-05	1.51e-05	1.44809	9	hsa-miR-15b-5p; hsa-miR-16-5p; hsa-miR-17-5p; hsa-miR-181a-5p; hsa-miR-181b-5p; hsa-miR-181c-5p; hsa-miR-18a-3p; hsa-miR-195-5p; hsa-miR-196a-5p
Diseases (MNDR)	brain cancer	over-represented	5.6e-06	1.57e-05	1.57e-05	0.310345	5	hsa-miR-16-5p; hsa-miR-17-5p; hsa-miR-181a-5p; hsa-miR-181b-5p; hsa-miR-195-5p
Annotations derived over miRTarBase (Gene Ontology)	RNA polymerase I CORE element sequence-specific DNA binding GO0001164	over-represented	2.55e-07	1.69e-05	1.69e-05	0.964091	8	hsa-miR-15b-5p; hsa-miR-16-5p; hsa-miR-17-5p; hsa-miR-181a-5p; hsa-miR-181b-5p; hsa-miR-181c-5p; hsa-miR-18a-3p; hsa-miR-195-5p
Annotations derived over miRTarBase (Gene Ontology)	plus-end kinesin complex GO0005873	over-represented	2.61e-07	1.72e-05	1.72e-05	0.343482	6	hsa-miR-15b-5p; hsa-miR-16-5p; hsa-miR-181a-5p; hsa-miR-181b-5p; hsa-miR-181c-5p; hsa-miR-195-5p
Annotations derived over miRTarBase (Gene Ontology)	positive regulation of DNA-templated transcription, elongation GO0032786	over-represented	2.66e-07	1.74e-05	1.74e-05	1.47541	9	hsa-miR-605-5p; hsa-miR-15b-5p; hsa-miR-16-5p; hsa-miR-181a-5p; hsa-miR-181b-5p; hsa-miR-181c-5p; hsa-miR-18a-3p; hsa-miR-195-5p; hsa-miR-196a-5p
Diseases (MNDR)	head and neck cancer	over-represented	6.27e-06	1.75e-05	1.75e-05	0.956897	7	hsa-miR-16-5p; hsa-miR-17-5p; hsa-miR-181a-5p; hsa-miR-181b-5p; hsa-miR-18a-3p; hsa-miR-195-5p; hsa-miR-196a-5p
Annotations derived over miRTarBase (Gene Ontology)	histone deubiquitination GO0016578	over-represented	2.71e-07	1.77e-05	1.77e-05	0.971897	8	hsa-miR-15b-5p; hsa-miR-16-5p; hsa-miR-17-5p; hsa-miR-181a-5p; hsa-miR-181b-5p; hsa-miR-181c-5p; hsa-miR-18a-3p; hsa-miR-195-5p
Annotations derived over miRTarBase (Gene Ontology)	cerebral cortex development GO0021987	over-represented	2.78e-07	1.79e-05	1.79e-05	1.48322	9	hsa-miR-15b-5p; hsa-miR-16-5p; hsa-miR-17-5p; hsa-miR-181a-5p; hsa-miR-181b-5p; hsa-miR-181c-5p; hsa-miR-18a-3p; hsa-miR-195-5p; hsa-miR-196a-5p
Annotations derived over miRTarBase (Gene Ontology)	positive regulation of MHC class II biosynthetic process GO0045348	over-represented	2.79e-07	1.79e-05	1.79e-05	0.347385	6	hsa-miR-15b-5p; hsa-miR-16-5p; hsa-miR-181a-5p; hsa-miR-181b-5p; hsa-miR-181c-5p; hsa-miR-195-5p
Annotations derived over miRTarBase (Gene Ontology)	positive regulation of cellular senescence GO2000774	over-represented	2.85e-07	1.81e-05	1.81e-05	1.48712	9	hsa-miR-15b-5p; hsa-miR-16-5p; hsa-miR-17-5p; hsa-miR-181a-5p; hsa-miR-181b-5p; hsa-miR-181c-5p; hsa-miR-18a-3p; hsa-miR-195-5p; hsa-miR-196a-5p
Annotations derived over miRTarBase (Gene Ontology)	cullin-RING ubiquitin ligase complex GO0031461	over-represented	3.06e-07	1.9e-05	1.9e-05	0.616706	7	hsa-miR-15b-5p; hsa-miR-16-5p; hsa-miR-181a-5p; hsa-miR-181b-5p; hsa-miR-181c-5p; hsa-miR-195-5p; hsa-miR-196a-5p
Annotations derived over miRTarBase (Gene Ontology)	morphogenesis of an epithelial sheet GO0002011	over-represented	3.06e-07	1.9e-05	1.9e-05	0.616706	7	hsa-miR-15b-5p; hsa-miR-16-5p; hsa-miR-17-5p; hsa-miR-181a-5p; hsa-miR-181b-5p; hsa-miR-181c-5p; hsa-miR-195-5p
Annotations derived over miRTarBase (Gene Ontology)	negative regulation of p38MAPK cascade GO1903753	over-represented	3.06e-07	1.9e-05	1.9e-05	0.616706	7	hsa-miR-605-5p; hsa-miR-15b-5p; hsa-miR-16-5p; hsa-miR-17-5p; hsa-miR-181a-5p; hsa-miR-181b-5p; hsa-miR-195-5p
Annotations derived over miRTarBase (Gene Ontology)	bHLH transcription factor binding GO0043425	over-represented	3.2e-07	1.94e-05	1.94e-05	1.50664	9	hsa-miR-15b-5p; hsa-miR-16-5p; hsa-miR-17-5p; hsa-miR-181a-5p; hsa-miR-181b-5p; hsa-miR-181c-5p; hsa-miR-18a-3p; hsa-miR-195-5p; hsa-miR-196a-5p
Annotations derived over miRTarBase (Gene Ontology)	evasion or tolerance of host defenses by virus GO0019049	over-represented	3.15e-07	1.94e-05	1.94e-05	0.175644	5	hsa-miR-15b-5p; hsa-miR-16-5p; hsa-miR-17-5p; hsa-miR-18a-3p; hsa-miR-195-5p
Annotations derived over miRTarBase (Gene Ontology)	ribosomal large subunit export from nucleus GO0000055	over-represented	3.2e-07	1.94e-05	1.94e-05	0.620609	7	hsa-miR-15b-5p; hsa-miR-16-5p; hsa-miR-17-5p; hsa-miR-181a-5p; hsa-miR-181b-5p; hsa-miR-181c-5p; hsa-miR-18a-3p
Annotations derived over miRTarBase (Gene Ontology)	ryanodine receptor complex GO1990425	over-represented	3.19e-07	1.94e-05	1.94e-05	0.355191	6	hsa-miR-15b-5p; hsa-miR-16-5p; hsa-miR-181a-5p; hsa-miR-181b-5p; hsa-miR-181c-5p; hsa-miR-195-5p
Diseases (MNDR)	Breast Neoplasms	over-represented	6.99e-06	1.94e-05	1.94e-05	3.06466	10	hsa-miR-605-5p; hsa-miR-15b-5p; hsa-miR-16-5p; hsa-miR-17-5p; hsa-miR-181a-5p; hsa-miR-181b-5p; hsa-miR-181c-5p; hsa-miR-18a-3p; hsa-miR-195-5p; hsa-miR-196a-5p
Diseases (MNDR)	colon adenocarcinoma	over-represented	7.11e-06	1.96e-05	1.96e-05	1.47414	8	hsa-miR-15b-5p; hsa-miR-16-5p; hsa-miR-17-5p; hsa-miR-181a-5p; hsa-miR-181b-5p; hsa-miR-181c-5p; hsa-miR-195-5p; hsa-miR-196a-5p
Annotations derived over miRTarBase (Gene Ontology)	natural killer cell mediated cytotoxicity GO0042267	over-represented	3.28e-07	1.97e-05	1.97e-05	1.51054	9	hsa-miR-15b-5p; hsa-miR-16-5p; hsa-miR-17-5p; hsa-miR-181a-5p; hsa-miR-181b-5p; hsa-miR-181c-5p; hsa-miR-18a-3p; hsa-miR-195-5p; hsa-miR-196a-5p
Annotations derived over miRTarBase (Gene Ontology)	mitotic centrosome separation GO0007100	over-represented	3.34e-07	1.99e-05	1.99e-05	0.624512	7	hsa-miR-15b-5p; hsa-miR-16-5p; hsa-miR-181a-5p; hsa-miR-181b-5p; hsa-miR-181c-5p; hsa-miR-18a-3p; hsa-miR-195-5p
Annotations derived over miRTarBase (Gene Ontology)	embryonic cranial skeleton morphogenesis GO0048701	over-represented	3.43e-07	2.03e-05	2.03e-05	1.51835	9	hsa-miR-605-5p; hsa-miR-15b-5p; hsa-miR-16-5p; hsa-miR-17-5p; hsa-miR-181a-5p; hsa-miR-181c-5p; hsa-miR-18a-3p; hsa-miR-195-5p; hsa-miR-196a-5p
Annotations derived over miRTarBase (Gene Ontology)	positive regulation of extracellular matrix assembly GO1901203	over-represented	3.52e-07	2.07e-05	2.07e-05	0.179547	5	hsa-miR-15b-5p; hsa-miR-16-5p; hsa-miR-17-5p; hsa-miR-18a-3p; hsa-miR-195-5p
Annotations derived over miRTarBase (Gene Ontology)	neurotrophin TRK receptor signaling pathway GO0048011	over-represented	3.59e-07	2.1e-05	2.1e-05	1.52615	9	hsa-miR-15b-5p; hsa-miR-16-5p; hsa-miR-17-5p; hsa-miR-181a-5p; hsa-miR-181b-5p; hsa-miR-181c-5p; hsa-miR-18a-3p; hsa-miR-195-5p; hsa-miR-196a-5p
Diseases (MNDR)	pulmonary tuberculosis	over-represented	7.83e-06	2.15e-05	2.15e-05	0.331897	5	hsa-miR-16-5p; hsa-miR-17-5p; hsa-miR-181a-5p; hsa-miR-195-5p; hsa-miR-196a-5p
Annotations derived over miRTarBase (Gene Ontology)	regulation of protein heterodimerization activity GO0043497	over-represented	3.71e-07	2.15e-05	2.15e-05	1.01093	8	hsa-miR-15b-5p; hsa-miR-16-5p; hsa-miR-17-5p; hsa-miR-181a-5p; hsa-miR-181b-5p; hsa-miR-181c-5p; hsa-miR-18a-3p; hsa-miR-195-5p
Annotations derived over miRTarBase (Gene Ontology)	Flemming body GO0090543	over-represented	3.76e-07	2.17e-05	2.17e-05	1.53396	9	hsa-miR-605-5p; hsa-miR-15b-5p; hsa-miR-16-5p; hsa-miR-17-5p; hsa-miR-181a-5p; hsa-miR-181b-5p; hsa-miR-181c-5p; hsa-miR-18a-3p; hsa-miR-195-5p
Annotations derived over miRTarBase (Gene Ontology)	SMAD protein complex GO0071141	over-represented	3.85e-07	2.19e-05	2.19e-05	1.53786	9	hsa-miR-15b-5p; hsa-miR-16-5p; hsa-miR-17-5p; hsa-miR-181a-5p; hsa-miR-181b-5p; hsa-miR-181c-5p; hsa-miR-18a-3p; hsa-miR-195-5p; hsa-miR-196a-5p
Annotations derived over miRTarBase (Gene Ontology)	oncogene-induced cell senescence GO0090402	over-represented	3.82e-07	2.19e-05	2.19e-05	1.01483	8	hsa-miR-15b-5p; hsa-miR-16-5p; hsa-miR-181a-5p; hsa-miR-181b-5p; hsa-miR-181c-5p; hsa-miR-18a-3p; hsa-miR-195-5p; hsa-miR-196a-5p
Annotations derived over miRTarBase (Gene Ontology)	homotypic cell-cell adhesion GO0034109	over-represented	3.88e-07	2.2e-05	2.2e-05	0.366901	6	hsa-miR-15b-5p; hsa-miR-16-5p; hsa-miR-181a-5p; hsa-miR-181b-5p; hsa-miR-181c-5p; hsa-miR-195-5p
Annotations derived over miRTarBase (Gene Ontology)	regulation of intrinsic apoptotic signaling pathway GO2001242	over-represented	3.97e-07	2.23e-05	2.23e-05	0.640125	7	hsa-miR-605-5p; hsa-miR-15b-5p; hsa-miR-16-5p; hsa-miR-17-5p; hsa-miR-181b-5p; hsa-miR-181c-5p; hsa-miR-195-5p
Annotations derived over miRTarBase (Gene Ontology)	positive regulation of ubiquitin-dependent protein catabolic process GO2000060	over-represented	4.06e-07	2.27e-05	2.27e-05	1.02264	8	hsa-miR-15b-5p; hsa-miR-16-5p; hsa-miR-17-5p; hsa-miR-181a-5p; hsa-miR-181b-5p; hsa-miR-181c-5p; hsa-miR-18a-3p; hsa-miR-195-5p
Annotations derived over miRTarBase (Gene Ontology)	regulation of protein homodimerization activity GO0043496	over-represented	4.14e-07	2.28e-05	2.28e-05	0.644028	7	hsa-miR-15b-5p; hsa-miR-16-5p; hsa-miR-17-5p; hsa-miR-181a-5p; hsa-miR-181b-5p; hsa-miR-181c-5p; hsa-miR-195-5p
Annotations derived over miRTarBase (Gene Ontology)	response to nutrient levels GO0031667	over-represented	4.14e-07	2.28e-05	2.28e-05	0.370804	6	hsa-miR-15b-5p; hsa-miR-16-5p; hsa-miR-181a-5p; hsa-miR-181b-5p; hsa-miR-181c-5p; hsa-miR-195-5p
Annotations derived over miRTarBase (Gene Ontology)	C3HC4-type RING finger domain binding GO0055131	over-represented	4.18e-07	2.29e-05	2.29e-05	1.02654	8	hsa-miR-15b-5p; hsa-miR-16-5p; hsa-miR-17-5p; hsa-miR-181a-5p; hsa-miR-181b-5p; hsa-miR-181c-5p; hsa-miR-18a-3p; hsa-miR-195-5p
Annotations derived over miRTarBase (Gene Ontology)	acylphosphatase activity GO0003998	over-represented	4.27e-07	2.32e-05	2.32e-05	0.019516	3	hsa-miR-181a-5p; hsa-miR-181b-5p; hsa-miR-181c-5p
Annotations derived over miRTarBase (Gene Ontology)	AT DNA binding GO0003680	over-represented	4.4e-07	2.33e-05	2.33e-05	1.56128	9	hsa-miR-15b-5p; hsa-miR-16-5p; hsa-miR-17-5p; hsa-miR-181a-5p; hsa-miR-181b-5p; hsa-miR-181c-5p; hsa-miR-18a-3p; hsa-miR-195-5p; hsa-miR-196a-5p
Annotations derived over miRTarBase (Gene Ontology)	DNA integration GO0015074	over-represented	4.42e-07	2.33e-05	2.33e-05	0.0741608	4	hsa-miR-17-5p; hsa-miR-181a-5p; hsa-miR-181b-5p; hsa-miR-181c-5p
Annotations derived over miRTarBase (Gene Ontology)	granulocyte differentiation GO0030851	over-represented	4.42e-07	2.33e-05	2.33e-05	0.0741608	4	hsa-miR-15b-5p; hsa-miR-16-5p; hsa-miR-181a-5p; hsa-miR-195-5p
Annotations derived over miRTarBase (Gene Ontology)	positive regulation of nitrogen compound metabolic process GO0051173	over-represented	4.42e-07	2.33e-05	2.33e-05	0.0741608	4	hsa-miR-15b-5p; hsa-miR-16-5p; hsa-miR-17-5p; hsa-miR-181a-5p
Annotations derived over miRTarBase (Gene Ontology)	positive regulation of vitamin D biosynthetic process GO0060557	over-represented	4.42e-07	2.33e-05	2.33e-05	0.0741608	4	hsa-miR-15b-5p; hsa-miR-16-5p; hsa-miR-17-5p; hsa-miR-181a-5p
Diseases (MNDR)	neurodegenerative disease	over-represented	8.63e-06	2.36e-05	2.36e-05	3.12931	10	hsa-miR-605-5p; hsa-miR-15b-5p; hsa-miR-16-5p; hsa-miR-17-5p; hsa-miR-181a-5p; hsa-miR-181b-5p; hsa-miR-181c-5p; hsa-miR-18a-3p; hsa-miR-195-5p; hsa-miR-196a-5p
Annotations derived over miRTarBase (Gene Ontology)	SMAD protein complex assembly GO0007183	over-represented	4.58e-07	2.4e-05	2.4e-05	1.03825	8	hsa-miR-15b-5p; hsa-miR-16-5p; hsa-miR-17-5p; hsa-miR-181a-5p; hsa-miR-181b-5p; hsa-miR-181c-5p; hsa-miR-18a-3p; hsa-miR-195-5p
Diseases (MNDR)	prolactinoma	over-represented	8.9e-06	2.42e-05	2.42e-05	0.340517	5	hsa-miR-16-5p; hsa-miR-17-5p; hsa-miR-181a-5p; hsa-miR-181b-5p; hsa-miR-195-5p
Diseases (MNDR)	leukemia	over-represented	9.12e-06	2.47e-05	2.47e-05	3.14655	10	hsa-miR-605-5p; hsa-miR-15b-5p; hsa-miR-16-5p; hsa-miR-17-5p; hsa-miR-181a-5p; hsa-miR-181b-5p; hsa-miR-181c-5p; hsa-miR-18a-3p; hsa-miR-195-5p; hsa-miR-196a-5p
Annotations derived over miRTarBase (Gene Ontology)	aspartate metabolic process GO0006531	over-represented	4.88e-07	2.54e-05	2.54e-05	0.191257	5	hsa-miR-16-5p; hsa-miR-181a-5p; hsa-miR-181b-5p; hsa-miR-181c-5p; hsa-miR-196a-5p
Annotations derived over miRTarBase (Gene Ontology)	calcium channel inhibitor activity GO0019855	over-represented	5e-07	2.59e-05	2.59e-05	1.04996	8	hsa-miR-15b-5p; hsa-miR-16-5p; hsa-miR-17-5p; hsa-miR-181a-5p; hsa-miR-181b-5p; hsa-miR-181c-5p; hsa-miR-195-5p; hsa-miR-196a-5p
Annotations derived over miRTarBase (Gene Ontology)	definitive hemopoiesis GO0060216	over-represented	5.09e-07	2.62e-05	2.62e-05	0.663544	7	hsa-miR-15b-5p; hsa-miR-16-5p; hsa-miR-181a-5p; hsa-miR-181b-5p; hsa-miR-181c-5p; hsa-miR-195-5p; hsa-miR-196a-5p
Annotations derived over miRTarBase (Gene Ontology)	senescence-associated heterochromatin focus GO0035985	over-represented	5.15e-07	2.62e-05	2.62e-05	1.05386	8	hsa-miR-15b-5p; hsa-miR-16-5p; hsa-miR-181a-5p; hsa-miR-181b-5p; hsa-miR-181c-5p; hsa-miR-18a-3p; hsa-miR-195-5p; hsa-miR-196a-5p
Annotations derived over miRTarBase (Gene Ontology)	senescence-associated heterochromatin focus assembly GO0035986	over-represented	5.15e-07	2.62e-05	2.62e-05	1.05386	8	hsa-miR-15b-5p; hsa-miR-16-5p; hsa-miR-181a-5p; hsa-miR-181b-5p; hsa-miR-181c-5p; hsa-miR-18a-3p; hsa-miR-195-5p; hsa-miR-196a-5p
Diseases (MNDR)	bone disease	over-represented	9.78e-06	2.64e-05	2.64e-05	2.21552	9	hsa-miR-605-5p; hsa-miR-15b-5p; hsa-miR-16-5p; hsa-miR-17-5p; hsa-miR-181a-5p; hsa-miR-181b-5p; hsa-miR-181c-5p; hsa-miR-195-5p; hsa-miR-196a-5p
Annotations derived over miRTarBase (Gene Ontology)	heteromeric SMAD protein complex GO0071144	over-represented	5.31e-07	2.67e-05	2.67e-05	0.386417	6	hsa-miR-15b-5p; hsa-miR-16-5p; hsa-miR-17-5p; hsa-miR-181a-5p; hsa-miR-18a-3p; hsa-miR-195-5p
Annotations derived over miRTarBase (Gene Ontology)	negative regulation of glial cell apoptotic process GO0034351	over-represented	5.31e-07	2.67e-05	2.67e-05	0.386417	6	hsa-miR-15b-5p; hsa-miR-16-5p; hsa-miR-181a-5p; hsa-miR-181b-5p; hsa-miR-181c-5p; hsa-miR-195-5p
Target genes (miRTarBase)	ACYP1	over-represented	4.27e-07	2.74e-05	2.74e-05	0.019516	3	hsa-miR-181a-5p; hsa-miR-181b-5p; hsa-miR-181c-5p
Target genes (miRTarBase)	MED11	over-represented	4.27e-07	2.74e-05	2.74e-05	0.019516	3	hsa-miR-15b-5p; hsa-miR-16-5p; hsa-miR-195-5p
Target genes (miRTarBase)	POU2AF1	over-represented	4.27e-07	2.74e-05	2.74e-05	0.019516	3	hsa-miR-15b-5p; hsa-miR-16-5p; hsa-miR-195-5p
Target genes (miRTarBase)	TKTL1	over-represented	4.27e-07	2.74e-05	2.74e-05	0.019516	3	hsa-miR-15b-5p; hsa-miR-16-5p; hsa-miR-195-5p
Annotations derived over miRTarBase (Gene Ontology)	phosphogluconate dehydrogenase decarboxylating activity GO0004616	over-represented	5.51e-07	2.76e-05	2.76e-05	0.078064	4	hsa-miR-15b-5p; hsa-miR-16-5p; hsa-miR-181a-5p; hsa-miR-195-5p
Diseases (MNDR)	malignant glioma	over-represented	1.03e-05	2.77e-05	2.77e-05	3.18534	10	hsa-miR-605-5p; hsa-miR-15b-5p; hsa-miR-16-5p; hsa-miR-17-5p; hsa-miR-181a-5p; hsa-miR-181b-5p; hsa-miR-181c-5p; hsa-miR-18a-3p; hsa-miR-195-5p; hsa-miR-196a-5p
Annotations derived over miRTarBase (Gene Ontology)	gamma-tubulin binding GO0043015	over-represented	5.62e-07	2.79e-05	2.79e-05	1.06557	8	hsa-miR-15b-5p; hsa-miR-16-5p; hsa-miR-17-5p; hsa-miR-181a-5p; hsa-miR-181b-5p; hsa-miR-181c-5p; hsa-miR-18a-3p; hsa-miR-195-5p
Annotations derived over miRTarBase (Gene Ontology)	stress-activated protein kinase signaling cascade GO0031098	over-represented	5.64e-07	2.79e-05	2.79e-05	0.39032	6	hsa-miR-15b-5p; hsa-miR-16-5p; hsa-miR-181a-5p; hsa-miR-181b-5p; hsa-miR-181c-5p; hsa-miR-195-5p
Diseases (MNDR)	syndrome	over-represented	1.07e-05	2.87e-05	2.87e-05	0.353448	5	hsa-miR-15b-5p; hsa-miR-16-5p; hsa-miR-17-5p; hsa-miR-195-5p; hsa-miR-196a-5p
Diseases (MNDR)	meningioma	over-represented	1.08e-05	2.87e-05	2.87e-05	0.642241	6	hsa-miR-16-5p; hsa-miR-17-5p; hsa-miR-181a-5p; hsa-miR-181b-5p; hsa-miR-195-5p; hsa-miR-196a-5p
Annotations derived over miRTarBase (Gene Ontology)	ELL-EAF complex GO0032783	over-represented	5.98e-07	2.93e-05	2.93e-05	0.679157	7	hsa-miR-15b-5p; hsa-miR-16-5p; hsa-miR-17-5p; hsa-miR-181a-5p; hsa-miR-181b-5p; hsa-miR-181c-5p; hsa-miR-195-5p
Annotations derived over miRTarBase (Gene Ontology)	de novo protein folding GO0006458	over-represented	5.99e-07	2.93e-05	2.93e-05	0.394223	6	hsa-miR-15b-5p; hsa-miR-16-5p; hsa-miR-181a-5p; hsa-miR-181b-5p; hsa-miR-181c-5p; hsa-miR-195-5p
Annotations derived over miRTarBase (Gene Ontology)	messenger ribonucleoprotein complex GO1990124	over-represented	6.22e-07	3.01e-05	3.01e-05	0.68306	7	hsa-miR-15b-5p; hsa-miR-16-5p; hsa-miR-181a-5p; hsa-miR-181b-5p; hsa-miR-181c-5p; hsa-miR-195-5p; hsa-miR-196a-5p
Annotations derived over miRTarBase (Gene Ontology)	vasculature development GO0001944	over-represented	6.22e-07	3.01e-05	3.01e-05	0.68306	7	hsa-miR-15b-5p; hsa-miR-16-5p; hsa-miR-17-5p; hsa-miR-181a-5p; hsa-miR-181c-5p; hsa-miR-18a-3p; hsa-miR-195-5p
Annotations derived over miRTarBase (Gene Ontology)	regulation of I-kappaB kinaseNF-kappaB signaling GO0043122	over-represented	6.3e-07	3.03e-05	3.03e-05	1.08119	8	hsa-miR-15b-5p; hsa-miR-16-5p; hsa-miR-17-5p; hsa-miR-181a-5p; hsa-miR-181b-5p; hsa-miR-181c-5p; hsa-miR-18a-3p; hsa-miR-195-5p
Annotations derived over miRTarBase (Gene Ontology)	bone development GO0060348	over-represented	6.67e-07	3.17e-05	3.17e-05	1.08899	8	hsa-miR-605-5p; hsa-miR-16-5p; hsa-miR-17-5p; hsa-miR-181a-5p; hsa-miR-181b-5p; hsa-miR-181c-5p; hsa-miR-18a-3p; hsa-miR-196a-5p
Annotations derived over miRTarBase (Gene Ontology)	negative regulation of transforming growth factor beta1 production GO0032911	over-represented	6.67e-07	3.17e-05	3.17e-05	1.08899	8	hsa-miR-15b-5p; hsa-miR-16-5p; hsa-miR-17-5p; hsa-miR-181a-5p; hsa-miR-181b-5p; hsa-miR-181c-5p; hsa-miR-195-5p; hsa-miR-196a-5p
Annotations derived over miRTarBase (Gene Ontology)	astrocyte activation GO0048143	over-represented	6.73e-07	3.18e-05	3.18e-05	0.690867	7	hsa-miR-15b-5p; hsa-miR-16-5p; hsa-miR-17-5p; hsa-miR-181a-5p; hsa-miR-181b-5p; hsa-miR-195-5p; hsa-miR-196a-5p
Annotations derived over miRTarBase (Gene Ontology)	mitotic spindle pole GO0097431	over-represented	6.8e-07	3.18e-05	3.18e-05	1.63934	9	hsa-miR-605-5p; hsa-miR-15b-5p; hsa-miR-16-5p; hsa-miR-17-5p; hsa-miR-181a-5p; hsa-miR-181b-5p; hsa-miR-181c-5p; hsa-miR-18a-3p; hsa-miR-196a-5p
Annotations derived over miRTarBase (Gene Ontology)	positive regulation of protein import into nucleus GO0042307	over-represented	6.8e-07	3.18e-05	3.18e-05	1.63934	9	hsa-miR-15b-5p; hsa-miR-16-5p; hsa-miR-17-5p; hsa-miR-181a-5p; hsa-miR-181b-5p; hsa-miR-181c-5p; hsa-miR-18a-3p; hsa-miR-195-5p; hsa-miR-196a-5p
Annotations derived over miRTarBase (Gene Ontology)	negative regulation of neuron projection development GO0010977	over-represented	7.07e-07	3.25e-05	3.25e-05	2.4395	10	hsa-miR-605-5p; hsa-miR-15b-5p; hsa-miR-16-5p; hsa-miR-17-5p; hsa-miR-181a-5p; hsa-miR-181b-5p; hsa-miR-181c-5p; hsa-miR-18a-3p; hsa-miR-195-5p; hsa-miR-196a-5p
Annotations derived over miRTarBase (Gene Ontology)	peptide alpha-N-acetyltransferase activity GO0004596	over-represented	7.06e-07	3.25e-05	3.25e-05	1.0968	8	hsa-miR-15b-5p; hsa-miR-16-5p; hsa-miR-17-5p; hsa-miR-181a-5p; hsa-miR-181b-5p; hsa-miR-181c-5p; hsa-miR-18a-3p; hsa-miR-195-5p
Annotations derived over miRTarBase (Gene Ontology)	pore complex GO0046930	over-represented	7e-07	3.25e-05	3.25e-05	0.69477	7	hsa-miR-15b-5p; hsa-miR-16-5p; hsa-miR-17-5p; hsa-miR-181a-5p; hsa-miR-181b-5p; hsa-miR-181c-5p; hsa-miR-195-5p
Annotations derived over miRTarBase (Gene Ontology)	ciliary transition fiber GO0097539	over-represented	7.14e-07	3.27e-05	3.27e-05	0.405933	6	hsa-miR-16-5p; hsa-miR-17-5p; hsa-miR-181a-5p; hsa-miR-181b-5p; hsa-miR-181c-5p; hsa-miR-18a-3p
Target genes (miRTarBase)	NCAPG	over-represented	5.51e-07	3.3e-05	3.3e-05	0.078064	4	hsa-miR-16-5p; hsa-miR-181a-5p; hsa-miR-181b-5p; hsa-miR-181c-5p
Target genes (miRTarBase)	PGD	over-represented	5.51e-07	3.3e-05	3.3e-05	0.078064	4	hsa-miR-15b-5p; hsa-miR-16-5p; hsa-miR-181a-5p; hsa-miR-195-5p
Target genes (miRTarBase)	SHOC2	over-represented	5.52e-07	3.3e-05	3.3e-05	0.671351	7	hsa-miR-15b-5p; hsa-miR-16-5p; hsa-miR-17-5p; hsa-miR-181a-5p; hsa-miR-181b-5p; hsa-miR-181c-5p; hsa-miR-195-5p
Target genes (miRTarBase)	TMEM161B	over-represented	5.51e-07	3.3e-05	3.3e-05	0.078064	4	hsa-miR-15b-5p; hsa-miR-16-5p; hsa-miR-195-5p; hsa-miR-196a-5p
Gene Ontology (miRWalk)	GO0051721 protein phosphatase 2a binding	over-represented	8.15e-09	3.31e-05	3.31e-05	1.6184	10	hsa-miR-605-5p; hsa-miR-15b-5p; hsa-miR-16-5p; hsa-miR-17-5p; hsa-miR-181a-5p; hsa-miR-181b-5p; hsa-miR-181c-5p; hsa-miR-18a-3p; hsa-miR-195-5p; hsa-miR-196a-5p
Annotations derived over miRTarBase (Gene Ontology)	chaperone-mediated protein folding GO0061077	over-represented	7.54e-07	3.43e-05	3.43e-05	2.45511	10	hsa-miR-605-5p; hsa-miR-15b-5p; hsa-miR-16-5p; hsa-miR-17-5p; hsa-miR-181a-5p; hsa-miR-181b-5p; hsa-miR-181c-5p; hsa-miR-18a-3p; hsa-miR-195-5p; hsa-miR-196a-5p
Annotations derived over miRTarBase (Gene Ontology)	positive regulation of interleukin-1 beta biosynthetic process GO0050725	over-represented	7.56e-07	3.43e-05	3.43e-05	0.409836	6	hsa-miR-15b-5p; hsa-miR-16-5p; hsa-miR-17-5p; hsa-miR-181a-5p; hsa-miR-195-5p; hsa-miR-196a-5p
Annotations derived over miRTarBase (Gene Ontology)	cellular response to X-ray GO0071481	over-represented	7.67e-07	3.46e-05	3.46e-05	1.10851	8	hsa-miR-15b-5p; hsa-miR-16-5p; hsa-miR-17-5p; hsa-miR-181a-5p; hsa-miR-181b-5p; hsa-miR-181c-5p; hsa-miR-18a-3p; hsa-miR-195-5p
Annotations derived over miRTarBase (Gene Ontology)	protein localization to cytoplasmic stress granule GO1903608	over-represented	7.86e-07	3.52e-05	3.52e-05	0.706479	7	hsa-miR-605-5p; hsa-miR-15b-5p; hsa-miR-16-5p; hsa-miR-181a-5p; hsa-miR-181b-5p; hsa-miR-181c-5p; hsa-miR-195-5p
Annotations derived over miRTarBase (Gene Ontology)	amyloid fibril formation GO1990000	over-represented	8.05e-07	3.53e-05	3.53e-05	1.67057	9	hsa-miR-605-5p; hsa-miR-15b-5p; hsa-miR-16-5p; hsa-miR-17-5p; hsa-miR-181a-5p; hsa-miR-181b-5p; hsa-miR-181c-5p; hsa-miR-195-5p; hsa-miR-196a-5p
Annotations derived over miRTarBase (Gene Ontology)	histone-arginine N-methyltransferase activity GO0008469	over-represented	8e-07	3.53e-05	3.53e-05	0.413739	6	hsa-miR-15b-5p; hsa-miR-16-5p; hsa-miR-181a-5p; hsa-miR-181b-5p; hsa-miR-181c-5p; hsa-miR-195-5p
Annotations derived over miRTarBase (Gene Ontology)	inclusion body GO0016234	over-represented	8.11e-07	3.53e-05	3.53e-05	1.11632	8	hsa-miR-15b-5p; hsa-miR-16-5p; hsa-miR-17-5p; hsa-miR-181a-5p; hsa-miR-181b-5p; hsa-miR-181c-5p; hsa-miR-18a-3p; hsa-miR-195-5p
Annotations derived over miRTarBase (Gene Ontology)	lipid phosphatase activity GO0042577	over-represented	8e-07	3.53e-05	3.53e-05	0.413739	6	hsa-miR-15b-5p; hsa-miR-16-5p; hsa-miR-181a-5p; hsa-miR-181b-5p; hsa-miR-181c-5p; hsa-miR-195-5p
Annotations derived over miRTarBase (Gene Ontology)	negative regulation of filopodium assembly GO0051490	over-represented	8e-07	3.53e-05	3.53e-05	0.413739	6	hsa-miR-15b-5p; hsa-miR-16-5p; hsa-miR-181a-5p; hsa-miR-181b-5p; hsa-miR-181c-5p; hsa-miR-195-5p
Annotations derived over miRTarBase (Gene Ontology)	transforming growth factor beta-activated receptor activity GO0005024	over-represented	8.11e-07	3.53e-05	3.53e-05	1.11632	8	hsa-miR-15b-5p; hsa-miR-16-5p; hsa-miR-17-5p; hsa-miR-181a-5p; hsa-miR-181b-5p; hsa-miR-181c-5p; hsa-miR-195-5p; hsa-miR-196a-5p
Annotations derived over miRTarBase (Gene Ontology)	modulation by virus of host process GO0019054	over-represented	8.34e-07	3.61e-05	3.61e-05	1.12022	8	hsa-miR-15b-5p; hsa-miR-16-5p; hsa-miR-17-5p; hsa-miR-181a-5p; hsa-miR-181b-5p; hsa-miR-181c-5p; hsa-miR-195-5p; hsa-miR-196a-5p
Annotations derived over miRTarBase (Gene Ontology)	positive regulation of histone H3-K4 trimethylation GO1905437	over-represented	8.52e-07	3.67e-05	3.67e-05	0.0234192	3	hsa-miR-181a-5p; hsa-miR-181b-5p; hsa-miR-181c-5p
Target genes (miRTarBase)	EN2	over-represented	6.35e-07	3.74e-05	3.74e-05	0.398126	6	hsa-miR-15b-5p; hsa-miR-16-5p; hsa-miR-181a-5p; hsa-miR-181b-5p; hsa-miR-181c-5p; hsa-miR-195-5p
Annotations derived over miRTarBase (Gene Ontology)	mRNA cleavage and polyadenylation specificity factor complex GO0005847	over-represented	8.74e-07	3.75e-05	3.75e-05	1.68618	9	hsa-miR-605-5p; hsa-miR-15b-5p; hsa-miR-16-5p; hsa-miR-17-5p; hsa-miR-181a-5p; hsa-miR-181b-5p; hsa-miR-181c-5p; hsa-miR-18a-3p; hsa-miR-195-5p
Annotations derived over miRTarBase (Gene Ontology)	nucleotide-excision repair, DNA damage recognition GO0000715	over-represented	8.93e-07	3.8e-05	3.8e-05	1.69009	9	hsa-miR-605-5p; hsa-miR-15b-5p; hsa-miR-16-5p; hsa-miR-17-5p; hsa-miR-181a-5p; hsa-miR-181b-5p; hsa-miR-18a-3p; hsa-miR-195-5p; hsa-miR-196a-5p
Diseases (MNDR)	coronary artery disease	over-represented	1.44e-05	3.81e-05	3.81e-05	0.375	5	hsa-miR-16-5p; hsa-miR-17-5p; hsa-miR-181a-5p; hsa-miR-181b-5p; hsa-miR-195-5p
Annotations derived over miRTarBase (Gene Ontology)	histone demethylase activity GO0032452	over-represented	9.05e-07	3.84e-05	3.84e-05	1.13193	8	hsa-miR-605-5p; hsa-miR-15b-5p; hsa-miR-16-5p; hsa-miR-17-5p; hsa-miR-181a-5p; hsa-miR-181b-5p; hsa-miR-181c-5p; hsa-miR-195-5p
Target genes (miRTarBase)	UBE4A	over-represented	6.8e-07	3.94e-05	3.94e-05	0.0819672	4	hsa-miR-15b-5p; hsa-miR-16-5p; hsa-miR-17-5p; hsa-miR-195-5p
Annotations derived over miRTarBase (Gene Ontology)	negative regulation of protein acetylation GO1901984	over-represented	9.46e-07	3.99e-05	3.99e-05	0.425449	6	hsa-miR-15b-5p; hsa-miR-16-5p; hsa-miR-181a-5p; hsa-miR-181b-5p; hsa-miR-181c-5p; hsa-miR-195-5p
Annotations derived over miRTarBase (Gene Ontology)	gluconeogenesis GO0006094	over-represented	9.55e-07	4.01e-05	4.01e-05	2.51366	10	hsa-miR-605-5p; hsa-miR-15b-5p; hsa-miR-16-5p; hsa-miR-17-5p; hsa-miR-181a-5p; hsa-miR-181b-5p; hsa-miR-181c-5p; hsa-miR-18a-3p; hsa-miR-195-5p; hsa-miR-196a-5p
Diseases (MNDR)	non-Hodgkin lymphoma	over-represented	1.52e-05	4.01e-05	4.01e-05	0.37931	5	hsa-miR-16-5p; hsa-miR-17-5p; hsa-miR-181a-5p; hsa-miR-195-5p; hsa-miR-196a-5p
Annotations derived over miRTarBase (Gene Ontology)	fatty acid homeostasis GO0055089	over-represented	9.85e-07	4.06e-05	4.06e-05	0.729899	7	hsa-miR-15b-5p; hsa-miR-16-5p; hsa-miR-181a-5p; hsa-miR-181b-5p; hsa-miR-181c-5p; hsa-miR-18a-3p; hsa-miR-195-5p
Annotations derived over miRTarBase (Gene Ontology)	membrane depolarization during action potential GO0086010	over-represented	9.85e-07	4.06e-05	4.06e-05	0.729899	7	hsa-miR-15b-5p; hsa-miR-16-5p; hsa-miR-181a-5p; hsa-miR-181b-5p; hsa-miR-181c-5p; hsa-miR-195-5p; hsa-miR-196a-5p
Annotations derived over miRTarBase (Gene Ontology)	pre-miRNA binding GO0070883	over-represented	9.85e-07	4.06e-05	4.06e-05	0.729899	7	hsa-miR-15b-5p; hsa-miR-16-5p; hsa-miR-17-5p; hsa-miR-181a-5p; hsa-miR-181b-5p; hsa-miR-181c-5p; hsa-miR-195-5p
Annotations derived over miRTarBase (Gene Ontology)	regulation of intracellular estrogen receptor signaling pathway GO0033146	over-represented	9.81e-07	4.06e-05	4.06e-05	1.14364	8	hsa-miR-605-5p; hsa-miR-15b-5p; hsa-miR-16-5p; hsa-miR-17-5p; hsa-miR-181a-5p; hsa-miR-181b-5p; hsa-miR-181c-5p; hsa-miR-195-5p
Diseases (MNDR)	lung disease	over-represented	1.55e-05	4.06e-05	4.06e-05	1.62931	8	hsa-miR-15b-5p; hsa-miR-16-5p; hsa-miR-17-5p; hsa-miR-181a-5p; hsa-miR-181b-5p; hsa-miR-181c-5p; hsa-miR-195-5p; hsa-miR-196a-5p
Annotations derived over miRTarBase (Gene Ontology)	D-gluconate catabolic process GO0046177	over-represented	1e-06	4.09e-05	4.09e-05	0.0897736	4	hsa-miR-15b-5p; hsa-miR-16-5p; hsa-miR-181a-5p; hsa-miR-195-5p
Annotations derived over miRTarBase (Gene Ontology)	centriolar subdistal appendage GO0120103	over-represented	9.99e-07	4.09e-05	4.09e-05	0.429352	6	hsa-miR-16-5p; hsa-miR-17-5p; hsa-miR-181a-5p; hsa-miR-181b-5p; hsa-miR-181c-5p; hsa-miR-18a-3p
Diseases (MNDR)	chronic leukemia	over-represented	1.61e-05	4.19e-05	4.19e-05	0.0560345	3	hsa-miR-16-5p; hsa-miR-181a-5p; hsa-miR-181b-5p
Diseases (MNDR)	chronic myeloid leukemia	over-represented	1.61e-05	4.19e-05	4.19e-05	0.383621	5	hsa-miR-15b-5p; hsa-miR-16-5p; hsa-miR-17-5p; hsa-miR-181b-5p; hsa-miR-196a-5p
Diseases (MNDR)	intellectual disability	over-represented	1.61e-05	4.19e-05	4.19e-05	1.63793	8	hsa-miR-15b-5p; hsa-miR-16-5p; hsa-miR-17-5p; hsa-miR-181a-5p; hsa-miR-181b-5p; hsa-miR-181c-5p; hsa-miR-195-5p; hsa-miR-196a-5p
Diseases (MNDR)	diabetes mellitus	over-represented	1.64e-05	4.23e-05	4.23e-05	2.34914	9	hsa-miR-605-5p; hsa-miR-15b-5p; hsa-miR-16-5p; hsa-miR-17-5p; hsa-miR-181a-5p; hsa-miR-181b-5p; hsa-miR-181c-5p; hsa-miR-195-5p; hsa-miR-196a-5p
Target genes (miRTarBase)	DRAM1	over-represented	8.52e-07	4.25e-05	4.25e-05	0.0234192	3	hsa-miR-181a-5p; hsa-miR-181b-5p; hsa-miR-181c-5p
Target genes (miRTarBase)	EMSY	over-represented	8.29e-07	4.25e-05	4.25e-05	0.0858704	4	hsa-miR-17-5p; hsa-miR-181a-5p; hsa-miR-181b-5p; hsa-miR-181c-5p
Target genes (miRTarBase)	FAM160A2	over-represented	8.52e-07	4.25e-05	4.25e-05	0.0234192	3	hsa-miR-181a-5p; hsa-miR-181b-5p; hsa-miR-181c-5p
Target genes (miRTarBase)	KMT2E	over-represented	8.52e-07	4.25e-05	4.25e-05	0.0234192	3	hsa-miR-181a-5p; hsa-miR-181b-5p; hsa-miR-181c-5p
Target genes (miRTarBase)	MCM3AP-AS1	over-represented	8.52e-07	4.25e-05	4.25e-05	0.0234192	3	hsa-miR-15b-5p; hsa-miR-16-5p; hsa-miR-195-5p
Target genes (miRTarBase)	POLE4	over-represented	8.52e-07	4.25e-05	4.25e-05	0.0234192	3	hsa-miR-15b-5p; hsa-miR-16-5p; hsa-miR-195-5p
Target genes (miRTarBase)	PSKH1	over-represented	8.52e-07	4.25e-05	4.25e-05	0.0234192	3	hsa-miR-15b-5p; hsa-miR-16-5p; hsa-miR-195-5p
Target genes (miRTarBase)	RFWD2	over-represented	8.52e-07	4.25e-05	4.25e-05	0.0234192	3	hsa-miR-15b-5p; hsa-miR-16-5p; hsa-miR-195-5p
Target genes (miRTarBase)	TFB1M	over-represented	8.52e-07	4.25e-05	4.25e-05	0.0234192	3	hsa-miR-15b-5p; hsa-miR-16-5p; hsa-miR-195-5p
Target genes (miRTarBase)	WASHC5	over-represented	8.52e-07	4.25e-05	4.25e-05	0.0234192	3	hsa-miR-181a-5p; hsa-miR-181b-5p; hsa-miR-181c-5p
Annotations derived over miRTarBase (Gene Ontology)	regulation of activin receptor signaling pathway GO0032925	over-represented	1.06e-06	4.29e-05	4.29e-05	0.433255	6	hsa-miR-15b-5p; hsa-miR-16-5p; hsa-miR-181a-5p; hsa-miR-181b-5p; hsa-miR-181c-5p; hsa-miR-195-5p
Annotations derived over miRTarBase (Gene Ontology)	cellular response to nutrient levels GO0031669	over-represented	1.06e-06	4.3e-05	4.3e-05	1.15535	8	hsa-miR-15b-5p; hsa-miR-16-5p; hsa-miR-17-5p; hsa-miR-181a-5p; hsa-miR-181b-5p; hsa-miR-181c-5p; hsa-miR-18a-3p; hsa-miR-195-5p
Diseases (MNDR)	Beckwith-Wiedemann syndrome	over-represented	1.67e-05	4.3e-05	4.3e-05	0.00862069	2	hsa-miR-16-5p; hsa-miR-181a-5p
Target genes (miRTarBase)	TTPAL	over-represented	8.81e-07	4.34e-05	4.34e-05	0.214676	5	hsa-miR-17-5p; hsa-miR-181a-5p; hsa-miR-181b-5p; hsa-miR-181c-5p; hsa-miR-18a-3p
Diseases (MNDR)	Lupus Vulgaris	over-represented	1.7e-05	4.35e-05	4.35e-05	0.387931	5	hsa-miR-16-5p; hsa-miR-17-5p; hsa-miR-181a-5p; hsa-miR-181b-5p; hsa-miR-195-5p
Annotations derived over miRTarBase (Gene Ontology)	N-glycan processing GO0006491	over-represented	1.1e-06	4.38e-05	4.38e-05	0.741608	7	hsa-miR-15b-5p; hsa-miR-16-5p; hsa-miR-17-5p; hsa-miR-181a-5p; hsa-miR-181b-5p; hsa-miR-181c-5p; hsa-miR-195-5p
Annotations derived over miRTarBase (Gene Ontology)	gamete generation GO0007276	over-represented	1.1e-06	4.38e-05	4.38e-05	0.741608	7	hsa-miR-15b-5p; hsa-miR-16-5p; hsa-miR-181a-5p; hsa-miR-181b-5p; hsa-miR-181c-5p; hsa-miR-195-5p; hsa-miR-196a-5p
Annotations derived over miRTarBase (Gene Ontology)	neutrophil activation GO0042119	over-represented	1.1e-06	4.38e-05	4.38e-05	0.741608	7	hsa-miR-15b-5p; hsa-miR-16-5p; hsa-miR-17-5p; hsa-miR-181a-5p; hsa-miR-181b-5p; hsa-miR-181c-5p; hsa-miR-195-5p
Annotations derived over miRTarBase (Gene Ontology)	negative regulation of double-strand break repair GO2000780	over-represented	1.11e-06	4.4e-05	4.4e-05	0.437158	6	hsa-miR-15b-5p; hsa-miR-16-5p; hsa-miR-17-5p; hsa-miR-181a-5p; hsa-miR-18a-3p; hsa-miR-195-5p
Annotations derived over miRTarBase (Gene Ontology)	protein-arginine N-methyltransferase activity GO0016274	over-represented	1.11e-06	4.4e-05	4.4e-05	0.437158	6	hsa-miR-15b-5p; hsa-miR-16-5p; hsa-miR-181a-5p; hsa-miR-181b-5p; hsa-miR-181c-5p; hsa-miR-195-5p
Diseases (MNDR)	lung squamous cell carcinoma	over-represented	1.75e-05	4.45e-05	4.45e-05	2.36638	9	hsa-miR-15b-5p; hsa-miR-16-5p; hsa-miR-17-5p; hsa-miR-181a-5p; hsa-miR-181b-5p; hsa-miR-181c-5p; hsa-miR-18a-3p; hsa-miR-195-5p; hsa-miR-196a-5p
Annotations derived over miRTarBase (Gene Ontology)	miRNA catabolic process GO0010587	over-represented	1.14e-06	4.48e-05	4.48e-05	0.745511	7	hsa-miR-15b-5p; hsa-miR-16-5p; hsa-miR-17-5p; hsa-miR-181a-5p; hsa-miR-181b-5p; hsa-miR-181c-5p; hsa-miR-196a-5p
Diseases (MNDR)	Carcinoma, Renal Cell	over-represented	1.78e-05	4.52e-05	4.52e-05	1.65948	8	hsa-miR-15b-5p; hsa-miR-16-5p; hsa-miR-181a-5p; hsa-miR-181b-5p; hsa-miR-181c-5p; hsa-miR-18a-3p; hsa-miR-195-5p; hsa-miR-196a-5p
Annotations derived over miRTarBase (Gene Ontology)	regulation of mitotic spindle assembly GO1901673	over-represented	1.17e-06	4.57e-05	4.57e-05	2.5644	10	hsa-miR-605-5p; hsa-miR-15b-5p; hsa-miR-16-5p; hsa-miR-17-5p; hsa-miR-181a-5p; hsa-miR-181b-5p; hsa-miR-181c-5p; hsa-miR-18a-3p; hsa-miR-195-5p; hsa-miR-196a-5p
Annotations derived over miRTarBase (Gene Ontology)	positive regulation of calcidiol 1-monooxygenase activity GO0060559	over-represented	1.2e-06	4.68e-05	4.68e-05	0.0936768	4	hsa-miR-15b-5p; hsa-miR-16-5p; hsa-miR-17-5p; hsa-miR-181a-5p
Diseases (MNDR)	Myotonic Dystrophy	over-represented	1.9e-05	4.77e-05	4.77e-05	0.396552	5	hsa-miR-16-5p; hsa-miR-17-5p; hsa-miR-181a-5p; hsa-miR-181b-5p; hsa-miR-195-5p
Diseases (MNDR)	eye disease	over-represented	1.89e-05	4.77e-05	4.77e-05	2.38793	9	hsa-miR-605-5p; hsa-miR-15b-5p; hsa-miR-16-5p; hsa-miR-17-5p; hsa-miR-181a-5p; hsa-miR-181b-5p; hsa-miR-181c-5p; hsa-miR-195-5p; hsa-miR-196a-5p
Target genes (miRTarBase)	ATG2B	over-represented	1e-06	4.8e-05	4.8e-05	0.0897736	4	hsa-miR-17-5p; hsa-miR-181a-5p; hsa-miR-181b-5p; hsa-miR-181c-5p
Target genes (miRTarBase)	SSX2IP	over-represented	1e-06	4.8e-05	4.8e-05	0.0897736	4	hsa-miR-17-5p; hsa-miR-181a-5p; hsa-miR-181b-5p; hsa-miR-181c-5p
Annotations derived over miRTarBase (Gene Ontology)	mesodermal cell differentiation GO0048333	over-represented	1.26e-06	4.88e-05	4.88e-05	1.75644	9	hsa-miR-15b-5p; hsa-miR-16-5p; hsa-miR-17-5p; hsa-miR-181a-5p; hsa-miR-181b-5p; hsa-miR-181c-5p; hsa-miR-18a-3p; hsa-miR-195-5p; hsa-miR-196a-5p
Annotations derived over miRTarBase (Gene Ontology)	phagophore assembly site GO0000407	over-represented	1.31e-06	5.05e-05	5.05e-05	1.76425	9	hsa-miR-15b-5p; hsa-miR-16-5p; hsa-miR-17-5p; hsa-miR-181a-5p; hsa-miR-181b-5p; hsa-miR-181c-5p; hsa-miR-18a-3p; hsa-miR-195-5p; hsa-miR-196a-5p
Annotations derived over miRTarBase (Gene Ontology)	positive regulation of tumor necrosis factor-mediated signaling pathway GO1903265	over-represented	1.32e-06	5.06e-05	5.06e-05	0.761124	7	hsa-miR-15b-5p; hsa-miR-16-5p; hsa-miR-181a-5p; hsa-miR-181b-5p; hsa-miR-181c-5p; hsa-miR-18a-3p; hsa-miR-195-5p
Annotations derived over miRTarBase (Gene Ontology)	cilium organization GO0044782	over-represented	1.37e-06	5.21e-05	5.21e-05	0.234192	5	hsa-miR-16-5p; hsa-miR-17-5p; hsa-miR-181a-5p; hsa-miR-181b-5p; hsa-miR-181c-5p
Annotations derived over miRTarBase (Gene Ontology)	negative regulation of myofibroblast differentiation GO1904761	over-represented	1.37e-06	5.21e-05	5.21e-05	0.452771	6	hsa-miR-15b-5p; hsa-miR-16-5p; hsa-miR-17-5p; hsa-miR-181b-5p; hsa-miR-195-5p; hsa-miR-196a-5p
Annotations derived over miRTarBase (Gene Ontology)	regulation of protein ADP-ribosylation GO0010835	over-represented	1.37e-06	5.21e-05	5.21e-05	0.234192	5	hsa-miR-15b-5p; hsa-miR-16-5p; hsa-miR-17-5p; hsa-miR-181a-5p; hsa-miR-181b-5p
Annotations derived over miRTarBase (Gene Ontology)	positive regulation of toll-like receptor 9 signaling pathway GO0034165	over-represented	1.41e-06	5.33e-05	5.33e-05	0.768931	7	hsa-miR-605-5p; hsa-miR-15b-5p; hsa-miR-16-5p; hsa-miR-17-5p; hsa-miR-181b-5p; hsa-miR-18a-3p; hsa-miR-195-5p
Annotations derived over miRTarBase (Gene Ontology)	germ cell migration GO0008354	over-represented	1.45e-06	5.39e-05	5.39e-05	0.456674	6	hsa-miR-15b-5p; hsa-miR-16-5p; hsa-miR-181a-5p; hsa-miR-181b-5p; hsa-miR-181c-5p; hsa-miR-195-5p
Annotations derived over miRTarBase (Gene Ontology)	negative regulation of growth rate GO0045967	over-represented	1.45e-06	5.39e-05	5.39e-05	0.456674	6	hsa-miR-15b-5p; hsa-miR-16-5p; hsa-miR-17-5p; hsa-miR-181a-5p; hsa-miR-195-5p; hsa-miR-196a-5p
Annotations derived over miRTarBase (Gene Ontology)	phospholipid dephosphorylation GO0046839	over-represented	1.45e-06	5.39e-05	5.39e-05	0.456674	6	hsa-miR-15b-5p; hsa-miR-16-5p; hsa-miR-181a-5p; hsa-miR-181b-5p; hsa-miR-181c-5p; hsa-miR-195-5p
Annotations derived over miRTarBase (Gene Ontology)	extrinsic component of autophagosome membrane GO0097635	over-represented	1.49e-06	5.49e-05	5.49e-05	0.238095	5	hsa-miR-16-5p; hsa-miR-17-5p; hsa-miR-181a-5p; hsa-miR-181b-5p; hsa-miR-181c-5p
Annotations derived over miRTarBase (Gene Ontology)	positive regulation of intrinsic apoptotic signaling pathway GO2001244	over-represented	1.49e-06	5.49e-05	5.49e-05	2.62685	10	hsa-miR-605-5p; hsa-miR-15b-5p; hsa-miR-16-5p; hsa-miR-17-5p; hsa-miR-181a-5p; hsa-miR-181b-5p; hsa-miR-181c-5p; hsa-miR-18a-3p; hsa-miR-195-5p; hsa-miR-196a-5p
Annotations derived over miRTarBase (Gene Ontology)	regulation of extracellular exosome assembly GO1903551	over-represented	1.49e-06	5.49e-05	5.49e-05	0.238095	5	hsa-miR-16-5p; hsa-miR-17-5p; hsa-miR-181a-5p; hsa-miR-181b-5p; hsa-miR-181c-5p
Annotations derived over miRTarBase (Gene Ontology)	CTPase activity GO0043273	over-represented	1.52e-06	5.51e-05	5.51e-05	0.460578	6	hsa-miR-15b-5p; hsa-miR-16-5p; hsa-miR-181a-5p; hsa-miR-181b-5p; hsa-miR-181c-5p; hsa-miR-195-5p
Annotations derived over miRTarBase (Gene Ontology)	intrinsic apoptotic signaling pathway in response to DNA damage by p53 class mediator GO0042771	over-represented	1.51e-06	5.51e-05	5.51e-05	2.63076	10	hsa-miR-605-5p; hsa-miR-15b-5p; hsa-miR-16-5p; hsa-miR-17-5p; hsa-miR-181a-5p; hsa-miR-181b-5p; hsa-miR-181c-5p; hsa-miR-18a-3p; hsa-miR-195-5p; hsa-miR-196a-5p
Annotations derived over miRTarBase (Gene Ontology)	metalloendopeptidase inhibitor activity GO0008191	over-represented	1.52e-06	5.51e-05	5.51e-05	0.460578	6	hsa-miR-15b-5p; hsa-miR-16-5p; hsa-miR-17-5p; hsa-miR-181a-5p; hsa-miR-181b-5p; hsa-miR-195-5p
Annotations derived over miRTarBase (Gene Ontology)	sphingosine-1-phosphate phosphatase activity GO0042392	over-represented	1.52e-06	5.51e-05	5.51e-05	0.460578	6	hsa-miR-15b-5p; hsa-miR-16-5p; hsa-miR-181a-5p; hsa-miR-181b-5p; hsa-miR-181c-5p; hsa-miR-195-5p
Target genes (miRTarBase)	ARCN1	over-represented	1.2e-06	5.6e-05	5.6e-05	0.0936768	4	hsa-miR-15b-5p; hsa-miR-16-5p; hsa-miR-17-5p; hsa-miR-195-5p
Target genes (miRTarBase)	TADA2B	over-represented	1.2e-06	5.6e-05	5.6e-05	0.0936768	4	hsa-miR-15b-5p; hsa-miR-16-5p; hsa-miR-17-5p; hsa-miR-195-5p
Annotations derived over miRTarBase (Gene Ontology)	spindle GO0005819	over-represented	1.56e-06	5.61e-05	5.61e-05	2.63856	10	hsa-miR-605-5p; hsa-miR-15b-5p; hsa-miR-16-5p; hsa-miR-17-5p; hsa-miR-181a-5p; hsa-miR-181b-5p; hsa-miR-181c-5p; hsa-miR-18a-3p; hsa-miR-195-5p; hsa-miR-196a-5p
Diseases (MNDR)	vascular disease	over-represented	2.26e-05	5.67e-05	5.67e-05	3.44397	10	hsa-miR-605-5p; hsa-miR-15b-5p; hsa-miR-16-5p; hsa-miR-17-5p; hsa-miR-181a-5p; hsa-miR-181b-5p; hsa-miR-181c-5p; hsa-miR-18a-3p; hsa-miR-195-5p; hsa-miR-196a-5p
Annotations derived over miRTarBase (Gene Ontology)	PRC1 complex GO0035102	over-represented	1.62e-06	5.77e-05	5.77e-05	1.80718	9	hsa-miR-15b-5p; hsa-miR-16-5p; hsa-miR-17-5p; hsa-miR-181a-5p; hsa-miR-181b-5p; hsa-miR-181c-5p; hsa-miR-18a-3p; hsa-miR-195-5p; hsa-miR-196a-5p
Annotations derived over miRTarBase (Gene Ontology)	cyclinCDK positive transcription elongation factor complex GO0008024	over-represented	1.61e-06	5.77e-05	5.77e-05	1.2178	8	hsa-miR-15b-5p; hsa-miR-16-5p; hsa-miR-17-5p; hsa-miR-181a-5p; hsa-miR-181b-5p; hsa-miR-181c-5p; hsa-miR-195-5p; hsa-miR-196a-5p
Annotations derived over miRTarBase (Gene Ontology)	dTMP biosynthetic process GO0006231	over-represented	1.62e-06	5.77e-05	5.77e-05	0.241998	5	hsa-miR-15b-5p; hsa-miR-16-5p; hsa-miR-18a-3p; hsa-miR-195-5p; hsa-miR-196a-5p
Target genes (miRTarBase)	SLC35E2B	over-represented	1.26e-06	5.8e-05	5.8e-05	0.230289	5	hsa-miR-15b-5p; hsa-miR-16-5p; hsa-miR-17-5p; hsa-miR-195-5p; hsa-miR-196a-5p
Annotations derived over miRTarBase (Gene Ontology)	glycosaminoglycan binding GO0005539	over-represented	1.65e-06	5.83e-05	5.83e-05	1.81109	9	hsa-miR-605-5p; hsa-miR-15b-5p; hsa-miR-16-5p; hsa-miR-17-5p; hsa-miR-181a-5p; hsa-miR-181b-5p; hsa-miR-181c-5p; hsa-miR-195-5p; hsa-miR-196a-5p
Annotations derived over miRTarBase (Gene Ontology)	nucleosome binding GO0031491	over-represented	1.65e-06	5.83e-05	5.83e-05	1.81109	9	hsa-miR-15b-5p; hsa-miR-16-5p; hsa-miR-17-5p; hsa-miR-181a-5p; hsa-miR-181b-5p; hsa-miR-181c-5p; hsa-miR-18a-3p; hsa-miR-195-5p; hsa-miR-196a-5p
Diseases (MNDR)	heart disease	over-represented	2.39e-05	5.97e-05	5.97e-05	1.72414	8	hsa-miR-15b-5p; hsa-miR-16-5p; hsa-miR-17-5p; hsa-miR-181a-5p; hsa-miR-181b-5p; hsa-miR-181c-5p; hsa-miR-195-5p; hsa-miR-196a-5p
Target genes (miRTarBase)	C2orf42	over-represented	1.49e-06	6.09e-05	6.09e-05	0.0273224	3	hsa-miR-15b-5p; hsa-miR-16-5p; hsa-miR-195-5p
Target genes (miRTarBase)	C2orf69	over-represented	1.43e-06	6.09e-05	6.09e-05	0.09758	4	hsa-miR-17-5p; hsa-miR-181a-5p; hsa-miR-181b-5p; hsa-miR-181c-5p
Target genes (miRTarBase)	EPS15	over-represented	1.49e-06	6.09e-05	6.09e-05	0.0273224	3	hsa-miR-181a-5p; hsa-miR-181b-5p; hsa-miR-181c-5p
Target genes (miRTarBase)	MTMR3	over-represented	1.49e-06	6.09e-05	6.09e-05	0.238095	5	hsa-miR-15b-5p; hsa-miR-16-5p; hsa-miR-17-5p; hsa-miR-181a-5p; hsa-miR-195-5p
Target genes (miRTarBase)	NOL4L	over-represented	1.49e-06	6.09e-05	6.09e-05	0.0273224	3	hsa-miR-15b-5p; hsa-miR-16-5p; hsa-miR-195-5p
Target genes (miRTarBase)	STXBP3	over-represented	1.49e-06	6.09e-05	6.09e-05	0.0273224	3	hsa-miR-15b-5p; hsa-miR-16-5p; hsa-miR-195-5p
Target genes (miRTarBase)	TASP1	over-represented	1.49e-06	6.09e-05	6.09e-05	0.0273224	3	hsa-miR-15b-5p; hsa-miR-16-5p; hsa-miR-195-5p
Target genes (miRTarBase)	TNRC6B	over-represented	1.36e-06	6.09e-05	6.09e-05	0.765027	7	hsa-miR-15b-5p; hsa-miR-16-5p; hsa-miR-17-5p; hsa-miR-181a-5p; hsa-miR-181b-5p; hsa-miR-181c-5p; hsa-miR-195-5p
Target genes (miRTarBase)	TSG101	over-represented	1.43e-06	6.09e-05	6.09e-05	0.09758	4	hsa-miR-17-5p; hsa-miR-181a-5p; hsa-miR-181b-5p; hsa-miR-181c-5p
Target genes (miRTarBase)	ULK1	over-represented	1.49e-06	6.09e-05	6.09e-05	0.238095	5	hsa-miR-16-5p; hsa-miR-17-5p; hsa-miR-181a-5p; hsa-miR-181b-5p; hsa-miR-181c-5p
Target genes (miRTarBase)	DDX3X	over-represented	1.52e-06	6.14e-05	6.14e-05	0.460578	6	hsa-miR-15b-5p; hsa-miR-16-5p; hsa-miR-181a-5p; hsa-miR-181b-5p; hsa-miR-181c-5p; hsa-miR-195-5p
Annotations derived over miRTarBase (Gene Ontology)	cellular response to angiotensin GO1904385	over-represented	1.77e-06	6.21e-05	6.21e-05	0.472287	6	hsa-miR-15b-5p; hsa-miR-16-5p; hsa-miR-181a-5p; hsa-miR-181b-5p; hsa-miR-181c-5p; hsa-miR-195-5p
Annotations derived over miRTarBase (Gene Ontology)	receptor transactivation GO0035624	over-represented	1.79e-06	6.29e-05	6.29e-05	0.796253	7	hsa-miR-15b-5p; hsa-miR-16-5p; hsa-miR-17-5p; hsa-miR-181a-5p; hsa-miR-181b-5p; hsa-miR-181c-5p; hsa-miR-195-5p
Diseases (MNDR)	asthma	over-represented	2.59e-05	6.43e-05	6.43e-05	0.422414	5	hsa-miR-16-5p; hsa-miR-17-5p; hsa-miR-181a-5p; hsa-miR-181b-5p; hsa-miR-196a-5p
Annotations derived over miRTarBase (Gene Ontology)	negative regulation of platelet aggregation GO0090331	over-represented	1.86e-06	6.47e-05	6.47e-05	0.47619	6	hsa-miR-15b-5p; hsa-miR-16-5p; hsa-miR-181a-5p; hsa-miR-181b-5p; hsa-miR-181c-5p; hsa-miR-195-5p
Annotations derived over miRTarBase (Gene Ontology)	non-motile cilium GO0097730	over-represented	1.91e-06	6.65e-05	6.65e-05	1.24512	8	hsa-miR-605-5p; hsa-miR-15b-5p; hsa-miR-16-5p; hsa-miR-17-5p; hsa-miR-181a-5p; hsa-miR-181b-5p; hsa-miR-181c-5p; hsa-miR-195-5p
Annotations derived over miRTarBase (Gene Ontology)	RNA helicase activity GO0003724	over-represented	1.96e-06	6.71e-05	6.71e-05	1.24902	8	hsa-miR-15b-5p; hsa-miR-16-5p; hsa-miR-17-5p; hsa-miR-181a-5p; hsa-miR-181b-5p; hsa-miR-181c-5p; hsa-miR-18a-3p; hsa-miR-195-5p
Annotations derived over miRTarBase (Gene Ontology)	amino acid transmembrane transport GO0003333	over-represented	1.94e-06	6.71e-05	6.71e-05	2.69711	10	hsa-miR-605-5p; hsa-miR-15b-5p; hsa-miR-16-5p; hsa-miR-17-5p; hsa-miR-181a-5p; hsa-miR-181b-5p; hsa-miR-181c-5p; hsa-miR-18a-3p; hsa-miR-195-5p; hsa-miR-196a-5p
Annotations derived over miRTarBase (Gene Ontology)	nucleoside-triphosphatase activity GO0017111	over-represented	1.95e-06	6.71e-05	6.71e-05	0.480094	6	hsa-miR-15b-5p; hsa-miR-16-5p; hsa-miR-181a-5p; hsa-miR-181b-5p; hsa-miR-181c-5p; hsa-miR-195-5p
Annotations derived over miRTarBase (Gene Ontology)	response to nicotine GO0035094	over-represented	1.96e-06	6.71e-05	6.71e-05	1.24902	8	hsa-miR-15b-5p; hsa-miR-16-5p; hsa-miR-17-5p; hsa-miR-181a-5p; hsa-miR-181b-5p; hsa-miR-181c-5p; hsa-miR-195-5p; hsa-miR-196a-5p
Annotations derived over miRTarBase (Gene Ontology)	coronary artery morphogenesis GO0060982	over-represented	1.98e-06	6.76e-05	6.76e-05	0.807963	7	hsa-miR-15b-5p; hsa-miR-16-5p; hsa-miR-17-5p; hsa-miR-181a-5p; hsa-miR-181c-5p; hsa-miR-195-5p; hsa-miR-196a-5p
Annotations derived over miRTarBase (Gene Ontology)	regulation of rhodopsin mediated signaling pathway GO0022400	over-represented	2.01e-06	6.82e-05	6.82e-05	1.25293	8	hsa-miR-15b-5p; hsa-miR-16-5p; hsa-miR-17-5p; hsa-miR-181a-5p; hsa-miR-181b-5p; hsa-miR-181c-5p; hsa-miR-195-5p; hsa-miR-196a-5p
Annotations derived over miRTarBase (Gene Ontology)	NADPH binding GO0070402	over-represented	2.05e-06	6.85e-05	6.85e-05	0.811866	7	hsa-miR-15b-5p; hsa-miR-16-5p; hsa-miR-181a-5p; hsa-miR-181b-5p; hsa-miR-181c-5p; hsa-miR-195-5p; hsa-miR-196a-5p
Annotations derived over miRTarBase (Gene Ontology)	U5 snRNA binding GO0030623	over-represented	2.06e-06	6.85e-05	6.85e-05	0.253708	5	hsa-miR-15b-5p; hsa-miR-16-5p; hsa-miR-17-5p; hsa-miR-195-5p; hsa-miR-196a-5p
Annotations derived over miRTarBase (Gene Ontology)	eukaryotic translation initiation factor 2B complex GO0005851	over-represented	2.04e-06	6.85e-05	6.85e-05	0.483997	6	hsa-miR-15b-5p; hsa-miR-16-5p; hsa-miR-17-5p; hsa-miR-18a-3p; hsa-miR-195-5p; hsa-miR-196a-5p
Annotations derived over miRTarBase (Gene Ontology)	negative regulation of histone H2A K63-linked ubiquitination GO1901315	over-represented	2.06e-06	6.85e-05	6.85e-05	0.253708	5	hsa-miR-15b-5p; hsa-miR-16-5p; hsa-miR-17-5p; hsa-miR-18a-3p; hsa-miR-195-5p
Annotations derived over miRTarBase (Gene Ontology)	regulation of Rac protein signal transduction GO0035020	over-represented	2.04e-06	6.85e-05	6.85e-05	0.483997	6	hsa-miR-15b-5p; hsa-miR-16-5p; hsa-miR-181a-5p; hsa-miR-181b-5p; hsa-miR-181c-5p; hsa-miR-195-5p
Target genes (miRTarBase)	EIF2B2	over-represented	1.76e-06	7.01e-05	7.01e-05	0.245902	5	hsa-miR-15b-5p; hsa-miR-16-5p; hsa-miR-17-5p; hsa-miR-18a-3p; hsa-miR-195-5p
Annotations derived over miRTarBase (Gene Ontology)	regulation of cell death GO0010941	over-represented	2.12e-06	7.03e-05	7.03e-05	0.815769	7	hsa-miR-15b-5p; hsa-miR-16-5p; hsa-miR-181a-5p; hsa-miR-181b-5p; hsa-miR-181c-5p; hsa-miR-18a-3p; hsa-miR-195-5p
Diseases (MNDR)	Cocaine-Related Disorders	over-represented	2.84e-05	7.03e-05	7.03e-05	0.202586	4	hsa-miR-16-5p; hsa-miR-17-5p; hsa-miR-181b-5p; hsa-miR-196a-5p
Diseases (MNDR)	Precursor Cell Lymphoblastic Leukemia-Lymphoma	over-represented	2.85e-05	7.03e-05	7.03e-05	0.758621	6	hsa-miR-15b-5p; hsa-miR-16-5p; hsa-miR-17-5p; hsa-miR-181c-5p; hsa-miR-195-5p; hsa-miR-196a-5p
Annotations derived over miRTarBase (Gene Ontology)	type I transforming growth factor beta receptor binding GO0034713	over-represented	2.16e-06	7.14e-05	7.14e-05	1.26464	8	hsa-miR-15b-5p; hsa-miR-16-5p; hsa-miR-17-5p; hsa-miR-181a-5p; hsa-miR-181b-5p; hsa-miR-181c-5p; hsa-miR-195-5p; hsa-miR-196a-5p
Annotations derived over miRTarBase (Gene Ontology)	histone demethylase activity H3-trimethyl-K4 specific GO0034647	over-represented	2.19e-06	7.21e-05	7.21e-05	0.819672	7	hsa-miR-605-5p; hsa-miR-15b-5p; hsa-miR-16-5p; hsa-miR-181a-5p; hsa-miR-181b-5p; hsa-miR-181c-5p; hsa-miR-195-5p
Diseases (MNDR)	adrenocortical carcinoma	over-represented	2.95e-05	7.23e-05	7.23e-05	0.762931	6	hsa-miR-15b-5p; hsa-miR-17-5p; hsa-miR-181a-5p; hsa-miR-181b-5p; hsa-miR-195-5p; hsa-miR-196a-5p
Diseases (MNDR)	rheumatoid arthritis	over-represented	3e-05	7.34e-05	7.34e-05	0.435345	5	hsa-miR-16-5p; hsa-miR-17-5p; hsa-miR-181a-5p; hsa-miR-181b-5p; hsa-miR-195-5p
Annotations derived over miRTarBase (Gene Ontology)	deadenylation-independent decapping of nuclear-transcribed mRNA GO0031087	over-represented	2.25e-06	7.37e-05	7.37e-05	0.491803	6	hsa-miR-15b-5p; hsa-miR-16-5p; hsa-miR-181a-5p; hsa-miR-181b-5p; hsa-miR-181c-5p; hsa-miR-195-5p
Annotations derived over miRTarBase (Gene Ontology)	female pregnancy GO0007565	over-represented	2.27e-06	7.39e-05	7.39e-05	1.27244	8	hsa-miR-15b-5p; hsa-miR-16-5p; hsa-miR-17-5p; hsa-miR-181a-5p; hsa-miR-181b-5p; hsa-miR-181c-5p; hsa-miR-18a-3p; hsa-miR-195-5p
Annotations derived over miRTarBase (Gene Ontology)	smoothened signaling pathway GO0007224	over-represented	2.27e-06	7.39e-05	7.39e-05	1.87744	9	hsa-miR-15b-5p; hsa-miR-16-5p; hsa-miR-17-5p; hsa-miR-181a-5p; hsa-miR-181b-5p; hsa-miR-181c-5p; hsa-miR-18a-3p; hsa-miR-195-5p; hsa-miR-196a-5p
Annotations derived over miRTarBase (Gene Ontology)	centrosome localization GO0051642	over-represented	2.32e-06	7.53e-05	7.53e-05	1.27635	8	hsa-miR-15b-5p; hsa-miR-16-5p; hsa-miR-17-5p; hsa-miR-181a-5p; hsa-miR-181b-5p; hsa-miR-181c-5p; hsa-miR-18a-3p; hsa-miR-195-5p
Annotations derived over miRTarBase (Gene Ontology)	definitive erythrocyte differentiation GO0060318	over-represented	2.4e-06	7.55e-05	7.55e-05	0.261514	5	hsa-miR-15b-5p; hsa-miR-16-5p; hsa-miR-181a-5p; hsa-miR-195-5p; hsa-miR-196a-5p
Annotations derived over miRTarBase (Gene Ontology)	epicardium-derived cardiac fibroblast cell development GO0060939	over-represented	2.4e-06	7.55e-05	7.55e-05	0.261514	5	hsa-miR-15b-5p; hsa-miR-16-5p; hsa-miR-181a-5p; hsa-miR-195-5p; hsa-miR-196a-5p
Annotations derived over miRTarBase (Gene Ontology)	lipoamidase activity GO0061690	over-represented	2.38e-06	7.55e-05	7.55e-05	0.0312256	3	hsa-miR-15b-5p; hsa-miR-16-5p; hsa-miR-195-5p
Annotations derived over miRTarBase (Gene Ontology)	regulation of pyruvate dehydrogenase activity GO1904182	over-represented	2.38e-06	7.55e-05	7.55e-05	0.0312256	3	hsa-miR-15b-5p; hsa-miR-16-5p; hsa-miR-195-5p
Annotations derived over miRTarBase (Gene Ontology)	response to follicle-stimulating hormone GO0032354	over-represented	2.4e-06	7.55e-05	7.55e-05	0.261514	5	hsa-miR-15b-5p; hsa-miR-16-5p; hsa-miR-181a-5p; hsa-miR-195-5p; hsa-miR-196a-5p
Annotations derived over miRTarBase (Gene Ontology)	response to luteinizing hormone GO0034699	over-represented	2.4e-06	7.55e-05	7.55e-05	0.261514	5	hsa-miR-15b-5p; hsa-miR-16-5p; hsa-miR-181a-5p; hsa-miR-195-5p; hsa-miR-196a-5p
Annotations derived over miRTarBase (Gene Ontology)	threonine-type endopeptidase activity GO0004298	over-represented	2.38e-06	7.55e-05	7.55e-05	0.0312256	3	hsa-miR-15b-5p; hsa-miR-16-5p; hsa-miR-195-5p
Annotations derived over miRTarBase (Gene Ontology)	transforming growth factor beta receptor activity, type III GO0070123	over-represented	2.4e-06	7.55e-05	7.55e-05	0.261514	5	hsa-miR-15b-5p; hsa-miR-16-5p; hsa-miR-181a-5p; hsa-miR-195-5p; hsa-miR-196a-5p
Annotations derived over miRTarBase (Gene Ontology)	PML body organization GO0030578	over-represented	2.41e-06	7.57e-05	7.57e-05	0.831382	7	hsa-miR-15b-5p; hsa-miR-16-5p; hsa-miR-181a-5p; hsa-miR-181b-5p; hsa-miR-181c-5p; hsa-miR-18a-3p; hsa-miR-195-5p
Diseases (MNDR)	bladder urothelial carcinoma	over-represented	3.12e-05	7.59e-05	7.59e-05	1.78448	8	hsa-miR-15b-5p; hsa-miR-16-5p; hsa-miR-17-5p; hsa-miR-181a-5p; hsa-miR-181b-5p; hsa-miR-181c-5p; hsa-miR-18a-3p; hsa-miR-195-5p
Diseases (MNDR)	synovial sarcoma	over-represented	3.14e-05	7.63e-05	7.63e-05	0.771552	6	hsa-miR-16-5p; hsa-miR-17-5p; hsa-miR-181a-5p; hsa-miR-181b-5p; hsa-miR-181c-5p; hsa-miR-196a-5p
Target genes (miRTarBase)	GOLGA1	over-represented	1.97e-06	7.69e-05	7.69e-05	0.105386	4	hsa-miR-17-5p; hsa-miR-181a-5p; hsa-miR-181b-5p; hsa-miR-181c-5p
Target genes (miRTarBase)	UBE3C	over-represented	1.97e-06	7.69e-05	7.69e-05	0.105386	4	hsa-miR-15b-5p; hsa-miR-16-5p; hsa-miR-17-5p; hsa-miR-195-5p
Annotations derived over miRTarBase (Gene Ontology)	2-oxoglutarate metabolic process GO0006103	over-represented	2.49e-06	7.71e-05	7.71e-05	0.835285	7	hsa-miR-15b-5p; hsa-miR-16-5p; hsa-miR-181a-5p; hsa-miR-181b-5p; hsa-miR-181c-5p; hsa-miR-195-5p; hsa-miR-196a-5p
Annotations derived over miRTarBase (Gene Ontology)	erythrocyte differentiation GO0030218	over-represented	2.49e-06	7.71e-05	7.71e-05	1.89696	9	hsa-miR-15b-5p; hsa-miR-16-5p; hsa-miR-17-5p; hsa-miR-181a-5p; hsa-miR-181b-5p; hsa-miR-181c-5p; hsa-miR-18a-3p; hsa-miR-195-5p; hsa-miR-196a-5p
Annotations derived over miRTarBase (Gene Ontology)	mitochondrial fusion GO0008053	over-represented	2.5e-06	7.71e-05	7.71e-05	1.28806	8	hsa-miR-15b-5p; hsa-miR-16-5p; hsa-miR-17-5p; hsa-miR-181a-5p; hsa-miR-181b-5p; hsa-miR-181c-5p; hsa-miR-195-5p; hsa-miR-196a-5p
Annotations derived over miRTarBase (Gene Ontology)	positive regulation of translational initiation GO0045948	over-represented	2.49e-06	7.71e-05	7.71e-05	1.89696	9	hsa-miR-15b-5p; hsa-miR-16-5p; hsa-miR-17-5p; hsa-miR-181a-5p; hsa-miR-181b-5p; hsa-miR-181c-5p; hsa-miR-18a-3p; hsa-miR-195-5p; hsa-miR-196a-5p
Annotations derived over miRTarBase (Gene Ontology)	cortical actin cytoskeleton organization GO0030866	over-represented	2.58e-06	7.71e-05	7.71e-05	1.90476	9	hsa-miR-15b-5p; hsa-miR-16-5p; hsa-miR-17-5p; hsa-miR-181a-5p; hsa-miR-181b-5p; hsa-miR-181c-5p; hsa-miR-18a-3p; hsa-miR-195-5p; hsa-miR-196a-5p
Annotations derived over miRTarBase (Gene Ontology)	cytoplasmic sequestering of NF-kappaB GO0007253	over-represented	2.59e-06	7.71e-05	7.71e-05	0.503513	6	hsa-miR-605-5p; hsa-miR-16-5p; hsa-miR-181a-5p; hsa-miR-181b-5p; hsa-miR-181c-5p; hsa-miR-196a-5p
Annotations derived over miRTarBase (Gene Ontology)	immune complex clearance GO0002434	over-represented	2.58e-06	7.71e-05	7.71e-05	0.265418	5	hsa-miR-15b-5p; hsa-miR-16-5p; hsa-miR-17-5p; hsa-miR-18a-3p; hsa-miR-195-5p
Annotations derived over miRTarBase (Gene Ontology)	negative regulation of cAMP-dependent protein kinase activity GO2000480	over-represented	2.57e-06	7.71e-05	7.71e-05	0.839188	7	hsa-miR-15b-5p; hsa-miR-16-5p; hsa-miR-17-5p; hsa-miR-181a-5p; hsa-miR-181b-5p; hsa-miR-181c-5p; hsa-miR-195-5p
Annotations derived over miRTarBase (Gene Ontology)	negative regulation of cellular response to thapsigargin GO1905892	over-represented	2.58e-06	7.71e-05	7.71e-05	0.265418	5	hsa-miR-15b-5p; hsa-miR-16-5p; hsa-miR-17-5p; hsa-miR-18a-3p; hsa-miR-195-5p
Annotations derived over miRTarBase (Gene Ontology)	negative regulation of cellular response to tunicamycin GO1905895	over-represented	2.58e-06	7.71e-05	7.71e-05	0.265418	5	hsa-miR-15b-5p; hsa-miR-16-5p; hsa-miR-17-5p; hsa-miR-18a-3p; hsa-miR-195-5p
Annotations derived over miRTarBase (Gene Ontology)	negative regulation of response to endoplasmic reticulum stress GO1903573	over-represented	2.58e-06	7.71e-05	7.71e-05	0.265418	5	hsa-miR-15b-5p; hsa-miR-16-5p; hsa-miR-17-5p; hsa-miR-18a-3p; hsa-miR-195-5p
Annotations derived over miRTarBase (Gene Ontology)	perinuclear endoplasmic reticulum lumen GO0099020	over-represented	2.58e-06	7.71e-05	7.71e-05	0.265418	5	hsa-miR-15b-5p; hsa-miR-16-5p; hsa-miR-17-5p; hsa-miR-18a-3p; hsa-miR-195-5p
Annotations derived over miRTarBase (Gene Ontology)	positive regulation of neurofibrillary tangle assembly GO1902998	over-represented	2.58e-06	7.71e-05	7.71e-05	0.265418	5	hsa-miR-15b-5p; hsa-miR-16-5p; hsa-miR-17-5p; hsa-miR-18a-3p; hsa-miR-195-5p
Annotations derived over miRTarBase (Gene Ontology)	regulation of neuronal signal transduction GO1902847	over-represented	2.58e-06	7.71e-05	7.71e-05	0.265418	5	hsa-miR-15b-5p; hsa-miR-16-5p; hsa-miR-17-5p; hsa-miR-18a-3p; hsa-miR-195-5p
Annotations derived over miRTarBase (Gene Ontology)	membrane fission GO0090148	over-represented	2.66e-06	7.9e-05	7.9e-05	0.843091	7	hsa-miR-15b-5p; hsa-miR-16-5p; hsa-miR-17-5p; hsa-miR-181a-5p; hsa-miR-181b-5p; hsa-miR-181c-5p; hsa-miR-195-5p
Annotations derived over miRTarBase (Gene Ontology)	heart morphogenesis GO0003007	over-represented	2.68e-06	7.94e-05	7.94e-05	1.91257	9	hsa-miR-15b-5p; hsa-miR-16-5p; hsa-miR-17-5p; hsa-miR-181a-5p; hsa-miR-181b-5p; hsa-miR-181c-5p; hsa-miR-18a-3p; hsa-miR-195-5p; hsa-miR-196a-5p
Annotations derived over miRTarBase (Gene Ontology)	marginal zone B cell differentiation GO0002315	over-represented	2.71e-06	7.99e-05	7.99e-05	0.507416	6	hsa-miR-15b-5p; hsa-miR-16-5p; hsa-miR-17-5p; hsa-miR-181a-5p; hsa-miR-195-5p; hsa-miR-196a-5p
Annotations derived over miRTarBase (Gene Ontology)	base-excision repair GO0006284	over-represented	2.74e-06	8.06e-05	8.06e-05	2.79079	10	hsa-miR-605-5p; hsa-miR-15b-5p; hsa-miR-16-5p; hsa-miR-17-5p; hsa-miR-181a-5p; hsa-miR-181b-5p; hsa-miR-181c-5p; hsa-miR-18a-3p; hsa-miR-195-5p; hsa-miR-196a-5p
Annotations derived over miRTarBase (Gene Ontology)	attachment of GPI anchor to protein GO0016255	over-represented	2.78e-06	8.08e-05	8.08e-05	0.269321	5	hsa-miR-16-5p; hsa-miR-17-5p; hsa-miR-181a-5p; hsa-miR-181b-5p; hsa-miR-181c-5p
Annotations derived over miRTarBase (Gene Ontology)	chromatin silencing at rDNA GO0000183	over-represented	2.78e-06	8.08e-05	8.08e-05	1.92037	9	hsa-miR-605-5p; hsa-miR-15b-5p; hsa-miR-16-5p; hsa-miR-17-5p; hsa-miR-181a-5p; hsa-miR-181b-5p; hsa-miR-181c-5p; hsa-miR-195-5p; hsa-miR-196a-5p
Annotations derived over miRTarBase (Gene Ontology)	hippo signaling GO0035329	over-represented	2.78e-06	8.08e-05	8.08e-05	2.79469	10	hsa-miR-605-5p; hsa-miR-15b-5p; hsa-miR-16-5p; hsa-miR-17-5p; hsa-miR-181a-5p; hsa-miR-181b-5p; hsa-miR-181c-5p; hsa-miR-18a-3p; hsa-miR-195-5p; hsa-miR-196a-5p
Annotations derived over miRTarBase (Gene Ontology)	regulation of cytosolic calcium ion concentration GO0051480	over-represented	2.78e-06	8.08e-05	8.08e-05	1.92037	9	hsa-miR-15b-5p; hsa-miR-16-5p; hsa-miR-17-5p; hsa-miR-181a-5p; hsa-miR-181b-5p; hsa-miR-181c-5p; hsa-miR-18a-3p; hsa-miR-195-5p; hsa-miR-196a-5p
Annotations derived over miRTarBase (Gene Ontology)	positive regulation of chemokine C-C motif ligand 5 production GO0071651	over-represented	2.83e-06	8.17e-05	8.17e-05	0.850898	7	hsa-miR-15b-5p; hsa-miR-16-5p; hsa-miR-17-5p; hsa-miR-181a-5p; hsa-miR-181b-5p; hsa-miR-181c-5p; hsa-miR-195-5p
Annotations derived over miRTarBase (Gene Ontology)	positive regulation of ossification GO0045778	over-represented	2.83e-06	8.17e-05	8.17e-05	0.850898	7	hsa-miR-15b-5p; hsa-miR-16-5p; hsa-miR-17-5p; hsa-miR-181a-5p; hsa-miR-181b-5p; hsa-miR-181c-5p; hsa-miR-195-5p
Diseases (MNDR)	Urinary Bladder Neoplasms	over-represented	3.47e-05	8.34e-05	8.34e-05	0.448276	5	hsa-miR-15b-5p; hsa-miR-16-5p; hsa-miR-17-5p; hsa-miR-181a-5p; hsa-miR-195-5p
Diseases (MNDR)	progressive supranuclear palsy	over-represented	3.47e-05	8.34e-05	8.34e-05	0.448276	5	hsa-miR-15b-5p; hsa-miR-16-5p; hsa-miR-17-5p; hsa-miR-195-5p; hsa-miR-196a-5p
Annotations derived over miRTarBase (Gene Ontology)	endoplasmic reticulum calcium ion homeostasis GO0032469	over-represented	2.94e-06	8.37e-05	8.37e-05	1.31538	8	hsa-miR-15b-5p; hsa-miR-16-5p; hsa-miR-17-5p; hsa-miR-181a-5p; hsa-miR-181b-5p; hsa-miR-181c-5p; hsa-miR-195-5p; hsa-miR-196a-5p
Annotations derived over miRTarBase (Gene Ontology)	rDNA heterochromatin GO0033553	over-represented	2.92e-06	8.37e-05	8.37e-05	0.854801	7	hsa-miR-15b-5p; hsa-miR-16-5p; hsa-miR-17-5p; hsa-miR-181a-5p; hsa-miR-181b-5p; hsa-miR-181c-5p; hsa-miR-195-5p
Annotations derived over miRTarBase (Gene Ontology)	response to leptin GO0044321	over-represented	2.94e-06	8.37e-05	8.37e-05	1.31538	8	hsa-miR-15b-5p; hsa-miR-16-5p; hsa-miR-17-5p; hsa-miR-181a-5p; hsa-miR-181b-5p; hsa-miR-181c-5p; hsa-miR-195-5p; hsa-miR-196a-5p
Annotations derived over miRTarBase (Gene Ontology)	response to peptide hormone GO0043434	over-represented	2.94e-06	8.37e-05	8.37e-05	1.31538	8	hsa-miR-605-5p; hsa-miR-15b-5p; hsa-miR-16-5p; hsa-miR-17-5p; hsa-miR-181a-5p; hsa-miR-18a-3p; hsa-miR-195-5p; hsa-miR-196a-5p
Annotations derived over miRTarBase (Gene Ontology)	cerebral cortex cell migration GO0021795	over-represented	2.99e-06	8.46e-05	8.46e-05	0.273224	5	hsa-miR-15b-5p; hsa-miR-16-5p; hsa-miR-17-5p; hsa-miR-195-5p; hsa-miR-196a-5p
Annotations derived over miRTarBase (Gene Ontology)	microtubule-based process GO0007017	over-represented	2.98e-06	8.46e-05	8.46e-05	1.93599	9	hsa-miR-15b-5p; hsa-miR-16-5p; hsa-miR-17-5p; hsa-miR-181a-5p; hsa-miR-181b-5p; hsa-miR-181c-5p; hsa-miR-18a-3p; hsa-miR-195-5p; hsa-miR-196a-5p
Target genes (miRTarBase)	ENTPD6	over-represented	2.38e-06	8.53e-05	8.53e-05	0.0312256	3	hsa-miR-15b-5p; hsa-miR-16-5p; hsa-miR-195-5p
Target genes (miRTarBase)	PHLPP2	over-represented	2.4e-06	8.53e-05	8.53e-05	0.261514	5	hsa-miR-15b-5p; hsa-miR-16-5p; hsa-miR-17-5p; hsa-miR-181a-5p; hsa-miR-195-5p
Target genes (miRTarBase)	PTPDC1	over-represented	2.4e-06	8.53e-05	8.53e-05	0.261514	5	hsa-miR-16-5p; hsa-miR-17-5p; hsa-miR-181a-5p; hsa-miR-181b-5p; hsa-miR-181c-5p
Target genes (miRTarBase)	RPS12	over-represented	2.38e-06	8.53e-05	8.53e-05	0.0312256	3	hsa-miR-16-5p; hsa-miR-181b-5p; hsa-miR-18a-3p
Target genes (miRTarBase)	SIRT4	over-represented	2.38e-06	8.53e-05	8.53e-05	0.0312256	3	hsa-miR-15b-5p; hsa-miR-16-5p; hsa-miR-195-5p
Target genes (miRTarBase)	TGFBR3	over-represented	2.4e-06	8.53e-05	8.53e-05	0.261514	5	hsa-miR-15b-5p; hsa-miR-16-5p; hsa-miR-181a-5p; hsa-miR-195-5p; hsa-miR-196a-5p
Target genes (miRTarBase)	TIMM13	over-represented	2.38e-06	8.53e-05	8.53e-05	0.0312256	3	hsa-miR-15b-5p; hsa-miR-16-5p; hsa-miR-195-5p
Target genes (miRTarBase)	TMEM135	over-represented	2.29e-06	8.53e-05	8.53e-05	0.10929	4	hsa-miR-15b-5p; hsa-miR-16-5p; hsa-miR-195-5p; hsa-miR-196a-5p
Target genes (miRTarBase)	ZFAND6	over-represented	2.38e-06	8.53e-05	8.53e-05	0.0312256	3	hsa-miR-181a-5p; hsa-miR-181b-5p; hsa-miR-181c-5p
Diseases (MNDR)	Digestive System Neoplasms	over-represented	3.65e-05	8.58e-05	8.58e-05	0.215517	4	hsa-miR-16-5p; hsa-miR-17-5p; hsa-miR-181a-5p; hsa-miR-181b-5p
Diseases (MNDR)	Duchenne muscular dystrophy	over-represented	3.63e-05	8.58e-05	8.58e-05	0.452586	5	hsa-miR-16-5p; hsa-miR-17-5p; hsa-miR-181a-5p; hsa-miR-181b-5p; hsa-miR-195-5p
Diseases (MNDR)	biliary tract neoplasm	over-represented	3.65e-05	8.58e-05	8.58e-05	0.215517	4	hsa-miR-16-5p; hsa-miR-17-5p; hsa-miR-181a-5p; hsa-miR-181b-5p
Diseases (MNDR)	interstitial cystitis	over-represented	3.65e-05	8.58e-05	8.58e-05	0.215517	4	hsa-miR-16-5p; hsa-miR-17-5p; hsa-miR-195-5p; hsa-miR-196a-5p
Diseases (MNDR)	lung small cell carcinoma	over-represented	3.65e-05	8.58e-05	8.58e-05	1.24138	7	hsa-miR-15b-5p; hsa-miR-16-5p; hsa-miR-17-5p; hsa-miR-181a-5p; hsa-miR-181b-5p; hsa-miR-195-5p; hsa-miR-196a-5p
Diseases (MNDR)	nervous system disease	over-represented	3.65e-05	8.58e-05	8.58e-05	0.215517	4	hsa-miR-15b-5p; hsa-miR-16-5p; hsa-miR-17-5p; hsa-miR-196a-5p
Annotations derived over miRTarBase (Gene Ontology)	regulation of lysosomal membrane permeability GO0097213	over-represented	3.06e-06	8.62e-05	8.62e-05	0.117096	4	hsa-miR-16-5p; hsa-miR-181a-5p; hsa-miR-181b-5p; hsa-miR-181c-5p
Diseases (MNDR)	Acute Lung Injury	over-represented	3.95e-05	8.7e-05	8.7e-05	0.219828	4	hsa-miR-15b-5p; hsa-miR-17-5p; hsa-miR-195-5p; hsa-miR-196a-5p
Diseases (MNDR)	Atrophy	over-represented	3.95e-05	8.7e-05	8.7e-05	0.219828	4	hsa-miR-16-5p; hsa-miR-17-5p; hsa-miR-181a-5p; hsa-miR-196a-5p
Diseases (MNDR)	Autoimmune Diseases	over-represented	3.95e-05	8.7e-05	8.7e-05	0.219828	4	hsa-miR-15b-5p; hsa-miR-17-5p; hsa-miR-195-5p; hsa-miR-196a-5p
Diseases (MNDR)	Brain Ischemia	over-represented	3.95e-05	8.7e-05	8.7e-05	0.219828	4	hsa-miR-15b-5p; hsa-miR-16-5p; hsa-miR-17-5p; hsa-miR-196a-5p
Diseases (MNDR)	Burns	over-represented	4.27e-05	8.7e-05	8.7e-05	0.224138	4	hsa-miR-15b-5p; hsa-miR-16-5p; hsa-miR-17-5p; hsa-miR-196a-5p
Diseases (MNDR)	Cerebellar Neoplasms	over-represented	4.27e-05	8.7e-05	8.7e-05	0.224138	4	hsa-miR-15b-5p; hsa-miR-16-5p; hsa-miR-17-5p; hsa-miR-196a-5p
Diseases (MNDR)	Cervical Intraepithelial Neoplasia	over-represented	3.95e-05	8.7e-05	8.7e-05	0.219828	4	hsa-miR-15b-5p; hsa-miR-16-5p; hsa-miR-17-5p; hsa-miR-196a-5p
Diseases (MNDR)	Colorectal Neoplasms, Hereditary Nonpolyposis	over-represented	4.27e-05	8.7e-05	8.7e-05	0.224138	4	hsa-miR-15b-5p; hsa-miR-16-5p; hsa-miR-17-5p; hsa-miR-196a-5p
Diseases (MNDR)	Creutzfeldt-Jakob disease	over-represented	4.27e-05	8.7e-05	8.7e-05	0.224138	4	hsa-miR-15b-5p; hsa-miR-16-5p; hsa-miR-17-5p; hsa-miR-196a-5p
Diseases (MNDR)	Diabetes Complications	over-represented	4.27e-05	8.7e-05	8.7e-05	0.224138	4	hsa-miR-15b-5p; hsa-miR-16-5p; hsa-miR-17-5p; hsa-miR-196a-5p
Diseases (MNDR)	Encephalomyelitis, Autoimmune, Experimental	over-represented	4.27e-05	8.7e-05	8.7e-05	0.224138	4	hsa-miR-15b-5p; hsa-miR-16-5p; hsa-miR-17-5p; hsa-miR-196a-5p
Diseases (MNDR)	Endothelium, Vascular	over-represented	3.95e-05	8.7e-05	8.7e-05	0.219828	4	hsa-miR-15b-5p; hsa-miR-16-5p; hsa-miR-17-5p; hsa-miR-196a-5p
Diseases (MNDR)	Erythropoiesis	over-represented	4.27e-05	8.7e-05	8.7e-05	0.224138	4	hsa-miR-15b-5p; hsa-miR-16-5p; hsa-miR-17-5p; hsa-miR-196a-5p
Diseases (MNDR)	Fibroblasts	over-represented	4.27e-05	8.7e-05	8.7e-05	0.224138	4	hsa-miR-15b-5p; hsa-miR-16-5p; hsa-miR-17-5p; hsa-miR-196a-5p
Diseases (MNDR)	Francisella	over-represented	4.27e-05	8.7e-05	8.7e-05	0.224138	4	hsa-miR-15b-5p; hsa-miR-16-5p; hsa-miR-17-5p; hsa-miR-196a-5p
Diseases (MNDR)	Gerstmann-Straussler-Scheinker syndrome	over-represented	4.27e-05	8.7e-05	8.7e-05	0.224138	4	hsa-miR-15b-5p; hsa-miR-16-5p; hsa-miR-17-5p; hsa-miR-196a-5p
Diseases (MNDR)	Hailey-Hailey disease	over-represented	3.95e-05	8.7e-05	8.7e-05	0.219828	4	hsa-miR-15b-5p; hsa-miR-16-5p; hsa-miR-17-5p; hsa-miR-196a-5p
Diseases (MNDR)	Hearing Loss	over-represented	4.27e-05	8.7e-05	8.7e-05	0.224138	4	hsa-miR-15b-5p; hsa-miR-16-5p; hsa-miR-17-5p; hsa-miR-196a-5p
Diseases (MNDR)	Hypersomnolence, Idiopathic	over-represented	3.8e-05	8.7e-05	8.7e-05	0.0732759	3	hsa-miR-16-5p; hsa-miR-195-5p; hsa-miR-196a-5p
Diseases (MNDR)	Intervertebral Disc	over-represented	4.27e-05	8.7e-05	8.7e-05	0.224138	4	hsa-miR-15b-5p; hsa-miR-16-5p; hsa-miR-17-5p; hsa-miR-196a-5p
Diseases (MNDR)	Leukoplakia, Oral	over-represented	4.27e-05	8.7e-05	8.7e-05	0.224138	4	hsa-miR-15b-5p; hsa-miR-16-5p; hsa-miR-17-5p; hsa-miR-196a-5p
Diseases (MNDR)	Liver Cirrhosis, Biliary	over-represented	4.27e-05	8.7e-05	8.7e-05	0.224138	4	hsa-miR-15b-5p; hsa-miR-16-5p; hsa-miR-181c-5p; hsa-miR-196a-5p
Diseases (MNDR)	Lymphoma, Non-Hodgkin	over-represented	4.17e-05	8.7e-05	8.7e-05	0.465517	5	hsa-miR-15b-5p; hsa-miR-16-5p; hsa-miR-17-5p; hsa-miR-181a-5p; hsa-miR-181b-5p
Diseases (MNDR)	Nasal Polyps	over-represented	3.95e-05	8.7e-05	8.7e-05	0.219828	4	hsa-miR-15b-5p; hsa-miR-16-5p; hsa-miR-17-5p; hsa-miR-196a-5p
Diseases (MNDR)	Neoplasms, Glandular and Epithelial	over-represented	3.95e-05	8.7e-05	8.7e-05	0.219828	4	hsa-miR-15b-5p; hsa-miR-16-5p; hsa-miR-17-5p; hsa-miR-196a-5p
Diseases (MNDR)	Radiation Injuries	over-represented	4.27e-05	8.7e-05	8.7e-05	0.224138	4	hsa-miR-15b-5p; hsa-miR-16-5p; hsa-miR-17-5p; hsa-miR-196a-5p
Diseases (MNDR)	Renal Insufficiency	over-represented	4.27e-05	8.7e-05	8.7e-05	0.224138	4	hsa-miR-15b-5p; hsa-miR-16-5p; hsa-miR-17-5p; hsa-miR-196a-5p
Diseases (MNDR)	Vascular Calcification	over-represented	4.27e-05	8.7e-05	8.7e-05	0.224138	4	hsa-miR-15b-5p; hsa-miR-16-5p; hsa-miR-17-5p; hsa-miR-196a-5p
Diseases (MNDR)	cataract	over-represented	3.95e-05	8.7e-05	8.7e-05	0.219828	4	hsa-miR-15b-5p; hsa-miR-16-5p; hsa-miR-17-5p; hsa-miR-196a-5p
Diseases (MNDR)	chlamydia	over-represented	4.27e-05	8.7e-05	8.7e-05	0.224138	4	hsa-miR-15b-5p; hsa-miR-16-5p; hsa-miR-17-5p; hsa-miR-196a-5p
Diseases (MNDR)	chondrodysplasia punctata	over-represented	4.27e-05	8.7e-05	8.7e-05	0.224138	4	hsa-miR-15b-5p; hsa-miR-16-5p; hsa-miR-181c-5p; hsa-miR-196a-5p
Diseases (MNDR)	dementia	over-represented	3.95e-05	8.7e-05	8.7e-05	0.219828	4	hsa-miR-15b-5p; hsa-miR-16-5p; hsa-miR-17-5p; hsa-miR-196a-5p
Diseases (MNDR)	gastric lymphoma	over-represented	3.81e-05	8.7e-05	8.7e-05	0.456897	5	hsa-miR-15b-5p; hsa-miR-16-5p; hsa-miR-17-5p; hsa-miR-181a-5p; hsa-miR-181b-5p
Diseases (MNDR)	germ cell and embryonal cancer	over-represented	4.27e-05	8.7e-05	8.7e-05	0.224138	4	hsa-miR-15b-5p; hsa-miR-16-5p; hsa-miR-17-5p; hsa-miR-196a-5p
Diseases (MNDR)	leiomyosarcoma	over-represented	4.27e-05	8.7e-05	8.7e-05	0.224138	4	hsa-miR-15b-5p; hsa-miR-16-5p; hsa-miR-17-5p; hsa-miR-196a-5p
Diseases (MNDR)	male infertility	over-represented	4.27e-05	8.7e-05	8.7e-05	0.224138	4	hsa-miR-16-5p; hsa-miR-17-5p; hsa-miR-181b-5p; hsa-miR-196a-5p
Diseases (MNDR)	mycosis fungoides	over-represented	4.27e-05	8.7e-05	8.7e-05	0.224138	4	hsa-miR-16-5p; hsa-miR-17-5p; hsa-miR-181a-5p; hsa-miR-181b-5p
Diseases (MNDR)	oral squamous cell carcinoma	over-represented	3.95e-05	8.7e-05	8.7e-05	1.84052	8	hsa-miR-15b-5p; hsa-miR-16-5p; hsa-miR-17-5p; hsa-miR-181a-5p; hsa-miR-181b-5p; hsa-miR-18a-3p; hsa-miR-195-5p; hsa-miR-196a-5p
Diseases (MNDR)	testicular cancer	over-represented	4.27e-05	8.7e-05	8.7e-05	0.224138	4	hsa-miR-16-5p; hsa-miR-17-5p; hsa-miR-181a-5p; hsa-miR-196a-5p
Annotations derived over miRTarBase (Gene Ontology)	negative regulation of transcription involved in G1S transition of mitotic cell cycle GO0071930	over-represented	3.1e-06	8.7e-05	8.7e-05	0.519126	6	hsa-miR-15b-5p; hsa-miR-16-5p; hsa-miR-17-5p; hsa-miR-181b-5p; hsa-miR-195-5p; hsa-miR-196a-5p
Annotations derived over miRTarBase (Gene Ontology)	cellular response to epinephrine stimulus GO0071872	over-represented	3.21e-06	8.88e-05	8.88e-05	0.277127	5	hsa-miR-15b-5p; hsa-miR-16-5p; hsa-miR-17-5p; hsa-miR-18a-3p; hsa-miR-195-5p
Annotations derived over miRTarBase (Gene Ontology)	chondrocyte development GO0002063	over-represented	3.21e-06	8.88e-05	8.88e-05	0.277127	5	hsa-miR-605-5p; hsa-miR-17-5p; hsa-miR-181a-5p; hsa-miR-181b-5p; hsa-miR-181c-5p
Annotations derived over miRTarBase (Gene Ontology)	endopeptidase activity GO0004175	over-represented	3.19e-06	8.88e-05	8.88e-05	2.83372	10	hsa-miR-605-5p; hsa-miR-15b-5p; hsa-miR-16-5p; hsa-miR-17-5p; hsa-miR-181a-5p; hsa-miR-181b-5p; hsa-miR-181c-5p; hsa-miR-18a-3p; hsa-miR-195-5p; hsa-miR-196a-5p
Annotations derived over miRTarBase (Gene Ontology)	eukaryotic translation initiation factor 3 complex GO0005852	over-represented	3.21e-06	8.88e-05	8.88e-05	0.866511	7	hsa-miR-15b-5p; hsa-miR-16-5p; hsa-miR-181a-5p; hsa-miR-181b-5p; hsa-miR-181c-5p; hsa-miR-18a-3p; hsa-miR-195-5p
Annotations derived over miRTarBase (Gene Ontology)	response to prostaglandin E GO0034695	over-represented	3.21e-06	8.88e-05	8.88e-05	0.277127	5	hsa-miR-15b-5p; hsa-miR-16-5p; hsa-miR-181a-5p; hsa-miR-195-5p; hsa-miR-196a-5p
Diseases (MNDR)	Chemical and Drug Induced Liver Injury	over-represented	4.61e-05	8.97e-05	8.97e-05	0.228448	4	hsa-miR-15b-5p; hsa-miR-16-5p; hsa-miR-17-5p; hsa-miR-196a-5p
Diseases (MNDR)	Hypoxia-Ischemia, Brain	over-represented	4.61e-05	8.97e-05	8.97e-05	0.228448	4	hsa-miR-15b-5p; hsa-miR-16-5p; hsa-miR-17-5p; hsa-miR-196a-5p
Diseases (MNDR)	Leukemia, B-Cell	over-represented	4.61e-05	8.97e-05	8.97e-05	0.228448	4	hsa-miR-17-5p; hsa-miR-181a-5p; hsa-miR-181b-5p; hsa-miR-195-5p
Diseases (MNDR)	Trophoblasts	over-represented	4.61e-05	8.97e-05	8.97e-05	0.228448	4	hsa-miR-16-5p; hsa-miR-17-5p; hsa-miR-181b-5p; hsa-miR-196a-5p
Diseases (MNDR)	atrophic gastritis	over-represented	4.61e-05	8.97e-05	8.97e-05	0.228448	4	hsa-miR-15b-5p; hsa-miR-16-5p; hsa-miR-17-5p; hsa-miR-196a-5p
Diseases (MNDR)	cerebral infarction	over-represented	4.61e-05	8.97e-05	8.97e-05	0.228448	4	hsa-miR-16-5p; hsa-miR-17-5p; hsa-miR-181a-5p; hsa-miR-181b-5p
Diseases (MNDR)	colitis	over-represented	4.61e-05	8.97e-05	8.97e-05	0.228448	4	hsa-miR-15b-5p; hsa-miR-16-5p; hsa-miR-17-5p; hsa-miR-196a-5p
Diseases (MNDR)	dyspepsia	over-represented	4.61e-05	8.97e-05	8.97e-05	0.228448	4	hsa-miR-15b-5p; hsa-miR-16-5p; hsa-miR-181c-5p; hsa-miR-196a-5p
Diseases (MNDR)	embryonal carcinoma	over-represented	4.61e-05	8.97e-05	8.97e-05	0.228448	4	hsa-miR-15b-5p; hsa-miR-16-5p; hsa-miR-17-5p; hsa-miR-196a-5p
Diseases (MNDR)	glomerulonephritis	over-represented	4.61e-05	8.97e-05	8.97e-05	0.228448	4	hsa-miR-15b-5p; hsa-miR-16-5p; hsa-miR-181c-5p; hsa-miR-196a-5p
Diseases (MNDR)	hyperglycemia	over-represented	4.61e-05	8.97e-05	8.97e-05	0.228448	4	hsa-miR-15b-5p; hsa-miR-16-5p; hsa-miR-17-5p; hsa-miR-196a-5p
Diseases (MNDR)	interstitial lung disease	over-represented	4.61e-05	8.97e-05	8.97e-05	0.228448	4	hsa-miR-16-5p; hsa-miR-17-5p; hsa-miR-181a-5p; hsa-miR-181b-5p
Diseases (MNDR)	periodontal disease	over-represented	4.61e-05	8.97e-05	8.97e-05	0.228448	4	hsa-miR-16-5p; hsa-miR-17-5p; hsa-miR-181a-5p; hsa-miR-196a-5p
Diseases (MNDR)	schistosomiasis	over-represented	4.61e-05	8.97e-05	8.97e-05	0.228448	4	hsa-miR-15b-5p; hsa-miR-16-5p; hsa-miR-17-5p; hsa-miR-196a-5p
Annotations derived over miRTarBase (Gene Ontology)	cell body GO0044297	over-represented	3.26e-06	8.98e-05	8.98e-05	1.9555	9	hsa-miR-15b-5p; hsa-miR-16-5p; hsa-miR-17-5p; hsa-miR-181a-5p; hsa-miR-181b-5p; hsa-miR-181c-5p; hsa-miR-18a-3p; hsa-miR-195-5p; hsa-miR-196a-5p
Target genes (miRTarBase)	CLU	over-represented	2.58e-06	9.01e-05	9.01e-05	0.265418	5	hsa-miR-15b-5p; hsa-miR-16-5p; hsa-miR-17-5p; hsa-miR-18a-3p; hsa-miR-195-5p
Target genes (miRTarBase)	NR2C2	over-represented	2.58e-06	9.01e-05	9.01e-05	0.265418	5	hsa-miR-605-5p; hsa-miR-15b-5p; hsa-miR-16-5p; hsa-miR-17-5p; hsa-miR-195-5p
Annotations derived over miRTarBase (Gene Ontology)	nuclear protein quality control by the ubiquitin-proteasome system GO0071630	over-represented	3.3e-06	9.06e-05	9.06e-05	1.33489	8	hsa-miR-15b-5p; hsa-miR-16-5p; hsa-miR-17-5p; hsa-miR-181a-5p; hsa-miR-181b-5p; hsa-miR-181c-5p; hsa-miR-18a-3p; hsa-miR-195-5p
Annotations derived over miRTarBase (Gene Ontology)	neuron apoptotic process GO0051402	over-represented	3.38e-06	9.21e-05	9.21e-05	1.3388	8	hsa-miR-15b-5p; hsa-miR-16-5p; hsa-miR-17-5p; hsa-miR-181a-5p; hsa-miR-181b-5p; hsa-miR-181c-5p; hsa-miR-195-5p; hsa-miR-196a-5p
Annotations derived over miRTarBase (Gene Ontology)	regulation of protein ubiquitination GO0031396	over-represented	3.38e-06	9.21e-05	9.21e-05	1.3388	8	hsa-miR-15b-5p; hsa-miR-16-5p; hsa-miR-17-5p; hsa-miR-181a-5p; hsa-miR-181b-5p; hsa-miR-181c-5p; hsa-miR-18a-3p; hsa-miR-195-5p
Annotations derived over miRTarBase (Gene Ontology)	protein linear deubiquitination GO1990108	over-represented	3.41e-06	9.28e-05	9.28e-05	0.874317	7	hsa-miR-605-5p; hsa-miR-15b-5p; hsa-miR-16-5p; hsa-miR-17-5p; hsa-miR-181b-5p; hsa-miR-195-5p; hsa-miR-196a-5p
Annotations derived over miRTarBase (Gene Ontology)	actin crosslink formation GO0051764	over-represented	3.45e-06	9.35e-05	9.35e-05	0.28103	5	hsa-miR-16-5p; hsa-miR-181a-5p; hsa-miR-181b-5p; hsa-miR-181c-5p; hsa-miR-196a-5p
Diseases (MNDR)	ACTH-secreting pituitary adenoma	over-represented	4.97e-05	9.39e-05	9.39e-05	0.232759	4	hsa-miR-17-5p; hsa-miR-181a-5p; hsa-miR-181b-5p; hsa-miR-195-5p
Diseases (MNDR)	Lymphoma, Large-Cell, Anaplastic	over-represented	4.97e-05	9.39e-05	9.39e-05	0.232759	4	hsa-miR-16-5p; hsa-miR-17-5p; hsa-miR-181a-5p; hsa-miR-181b-5p
Diseases (MNDR)	angiosarcoma	over-represented	4.97e-05	9.39e-05	9.39e-05	0.232759	4	hsa-miR-16-5p; hsa-miR-17-5p; hsa-miR-181a-5p; hsa-miR-181b-5p
Diseases (MNDR)	cystic fibrosis	over-represented	4.97e-05	9.39e-05	9.39e-05	0.232759	4	hsa-miR-15b-5p; hsa-miR-16-5p; hsa-miR-17-5p; hsa-miR-196a-5p
Diseases (MNDR)	diabetic retinopathy	over-represented	4.97e-05	9.39e-05	9.39e-05	0.232759	4	hsa-miR-15b-5p; hsa-miR-16-5p; hsa-miR-17-5p; hsa-miR-196a-5p
Diseases (MNDR)	giant cell tumor	over-represented	4.97e-05	9.39e-05	9.39e-05	0.232759	4	hsa-miR-15b-5p; hsa-miR-16-5p; hsa-miR-17-5p; hsa-miR-196a-5p
Diseases (MNDR)	intermediate coronary syndrome	over-represented	4.97e-05	9.39e-05	9.39e-05	0.232759	4	hsa-miR-15b-5p; hsa-miR-16-5p; hsa-miR-17-5p; hsa-miR-196a-5p
Diseases (MNDR)	nasopharynx carcinoma	over-represented	4.93e-05	9.39e-05	9.39e-05	2.66379	9	hsa-miR-605-5p; hsa-miR-15b-5p; hsa-miR-16-5p; hsa-miR-17-5p; hsa-miR-181a-5p; hsa-miR-181b-5p; hsa-miR-18a-3p; hsa-miR-195-5p; hsa-miR-196a-5p
Diseases (MNDR)	systemic mastocytosis	over-represented	4.97e-05	9.39e-05	9.39e-05	0.232759	4	hsa-miR-15b-5p; hsa-miR-16-5p; hsa-miR-195-5p; hsa-miR-196a-5p
Annotations derived over miRTarBase (Gene Ontology)	multi-organism toxin transport GO1990967	over-represented	3.51e-06	9.39e-05	9.39e-05	0.120999	4	hsa-miR-15b-5p; hsa-miR-16-5p; hsa-miR-195-5p; hsa-miR-196a-5p
Annotations derived over miRTarBase (Gene Ontology)	neural crest cell migration involved in autonomic nervous system development GO1901166	over-represented	3.51e-06	9.39e-05	9.39e-05	0.120999	4	hsa-miR-16-5p; hsa-miR-181a-5p; hsa-miR-181b-5p; hsa-miR-181c-5p
Annotations derived over miRTarBase (Gene Ontology)	positive regulation of ERBB3 signaling pathway GO1905580	over-represented	3.51e-06	9.39e-05	9.39e-05	0.120999	4	hsa-miR-605-5p; hsa-miR-15b-5p; hsa-miR-16-5p; hsa-miR-195-5p
Annotations derived over miRTarBase (Gene Ontology)	positive regulation of protein dephosphorylation GO0035307	over-represented	3.52e-06	9.39e-05	9.39e-05	2.86105	10	hsa-miR-605-5p; hsa-miR-15b-5p; hsa-miR-16-5p; hsa-miR-17-5p; hsa-miR-181a-5p; hsa-miR-181b-5p; hsa-miR-181c-5p; hsa-miR-18a-3p; hsa-miR-195-5p; hsa-miR-196a-5p
Annotations derived over miRTarBase (Gene Ontology)	regulation of mitochondrial membrane permeability GO0046902	over-represented	3.5e-06	9.39e-05	9.39e-05	1.97112	9	hsa-miR-605-5p; hsa-miR-15b-5p; hsa-miR-16-5p; hsa-miR-17-5p; hsa-miR-181a-5p; hsa-miR-181b-5p; hsa-miR-181c-5p; hsa-miR-18a-3p; hsa-miR-195-5p
Annotations derived over miRTarBase (Gene Ontology)	insulin receptor substrate binding GO0043560	over-represented	3.53e-06	9.4e-05	9.4e-05	1.3466	8	hsa-miR-15b-5p; hsa-miR-16-5p; hsa-miR-181a-5p; hsa-miR-181b-5p; hsa-miR-181c-5p; hsa-miR-18a-3p; hsa-miR-195-5p; hsa-miR-196a-5p
Annotations derived over miRTarBase (Gene Ontology)	ER to Golgi transport vesicle membrane GO0012507	over-represented	3.57e-06	9.46e-05	9.46e-05	2.86495	10	hsa-miR-605-5p; hsa-miR-15b-5p; hsa-miR-16-5p; hsa-miR-17-5p; hsa-miR-181a-5p; hsa-miR-181b-5p; hsa-miR-181c-5p; hsa-miR-18a-3p; hsa-miR-195-5p; hsa-miR-196a-5p
Annotations derived over miRTarBase (Gene Ontology)	regulation of calcium ion transport GO0051924	over-represented	3.62e-06	9.59e-05	9.59e-05	0.882123	7	hsa-miR-15b-5p; hsa-miR-16-5p; hsa-miR-17-5p; hsa-miR-181a-5p; hsa-miR-181b-5p; hsa-miR-181c-5p; hsa-miR-195-5p
Annotations derived over miRTarBase (Gene Ontology)	BMP receptor activity GO0098821	over-represented	3.74e-06	9.68e-05	9.68e-05	0.886027	7	hsa-miR-15b-5p; hsa-miR-16-5p; hsa-miR-17-5p; hsa-miR-181a-5p; hsa-miR-181b-5p; hsa-miR-181c-5p; hsa-miR-195-5p
Annotations derived over miRTarBase (Gene Ontology)	SNARE binding GO0000149	over-represented	3.71e-06	9.68e-05	9.68e-05	2.87666	10	hsa-miR-605-5p; hsa-miR-15b-5p; hsa-miR-16-5p; hsa-miR-17-5p; hsa-miR-181a-5p; hsa-miR-181b-5p; hsa-miR-181c-5p; hsa-miR-18a-3p; hsa-miR-195-5p; hsa-miR-196a-5p
Annotations derived over miRTarBase (Gene Ontology)	anterograde synaptic vesicle transport GO0048490	over-represented	3.7e-06	9.68e-05	9.68e-05	1.35441	8	hsa-miR-15b-5p; hsa-miR-16-5p; hsa-miR-17-5p; hsa-miR-181a-5p; hsa-miR-181b-5p; hsa-miR-181c-5p; hsa-miR-18a-3p; hsa-miR-195-5p
Annotations derived over miRTarBase (Gene Ontology)	beta-catenin destruction complex assembly GO1904885	over-represented	3.74e-06	9.68e-05	9.68e-05	0.886027	7	hsa-miR-15b-5p; hsa-miR-16-5p; hsa-miR-17-5p; hsa-miR-181a-5p; hsa-miR-181b-5p; hsa-miR-181c-5p; hsa-miR-195-5p
Annotations derived over miRTarBase (Gene Ontology)	centromeric DNA binding GO0019237	over-represented	3.69e-06	9.68e-05	9.68e-05	0.284934	5	hsa-miR-16-5p; hsa-miR-181a-5p; hsa-miR-181b-5p; hsa-miR-181c-5p; hsa-miR-18a-3p
Annotations derived over miRTarBase (Gene Ontology)	phosphate-containing compound metabolic process GO0006796	over-represented	3.74e-06	9.68e-05	9.68e-05	0.886027	7	hsa-miR-15b-5p; hsa-miR-16-5p; hsa-miR-181a-5p; hsa-miR-181b-5p; hsa-miR-181c-5p; hsa-miR-195-5p; hsa-miR-196a-5p
Annotations derived over miRTarBase (Gene Ontology)	ribosomal protein import into nucleus GO0006610	over-represented	3.69e-06	9.68e-05	9.68e-05	0.284934	5	hsa-miR-16-5p; hsa-miR-181a-5p; hsa-miR-181b-5p; hsa-miR-181c-5p; hsa-miR-196a-5p
Annotations derived over miRTarBase (Gene Ontology)	regulation of signaling receptor activity GO0010469	over-represented	3.78e-06	9.76e-05	9.76e-05	1.35831	8	hsa-miR-15b-5p; hsa-miR-16-5p; hsa-miR-17-5p; hsa-miR-181a-5p; hsa-miR-181b-5p; hsa-miR-181c-5p; hsa-miR-18a-3p; hsa-miR-195-5p
Diseases (MNDR)	multiple myeloma	over-represented	5.24e-05	9.88e-05	9.88e-05	1.31034	7	hsa-miR-15b-5p; hsa-miR-16-5p; hsa-miR-17-5p; hsa-miR-181a-5p; hsa-miR-181b-5p; hsa-miR-195-5p; hsa-miR-196a-5p
Annotations derived over miRTarBase (Gene Ontology)	platelet dense granule lumen GO0031089	over-represented	3.85e-06	9.91e-05	9.91e-05	0.88993	7	hsa-miR-15b-5p; hsa-miR-16-5p; hsa-miR-17-5p; hsa-miR-181a-5p; hsa-miR-181b-5p; hsa-miR-181c-5p; hsa-miR-195-5p
Diseases (MNDR)	Polycystic Kidney Diseases	over-represented	5.35e-05	9.92e-05	9.92e-05	0.237069	4	hsa-miR-16-5p; hsa-miR-17-5p; hsa-miR-181a-5p; hsa-miR-181b-5p
Diseases (MNDR)	disease of metabolism	over-represented	5.35e-05	9.92e-05	9.92e-05	0.237069	4	hsa-miR-15b-5p; hsa-miR-16-5p; hsa-miR-17-5p; hsa-miR-196a-5p
Diseases (MNDR)	fibrosarcoma	over-represented	5.35e-05	9.92e-05	9.92e-05	0.237069	4	hsa-miR-15b-5p; hsa-miR-16-5p; hsa-miR-17-5p; hsa-miR-196a-5p
Diseases (MNDR)	hepatoblastoma	over-represented	5.35e-05	9.92e-05	9.92e-05	0.237069	4	hsa-miR-16-5p; hsa-miR-17-5p; hsa-miR-181a-5p; hsa-miR-181b-5p
Diseases (MNDR)	progesterone-receptor negative breast cancer	over-represented	5.29e-05	9.92e-05	9.92e-05	2.68534	9	hsa-miR-605-5p; hsa-miR-15b-5p; hsa-miR-16-5p; hsa-miR-17-5p; hsa-miR-181a-5p; hsa-miR-181b-5p; hsa-miR-181c-5p; hsa-miR-195-5p; hsa-miR-196a-5p
Annotations derived over miRTarBase (Gene Ontology)	positive regulation of transcription of Notch receptor target GO0007221	over-represented	3.88e-06	9.97e-05	9.97e-05	1.99454	9	hsa-miR-605-5p; hsa-miR-15b-5p; hsa-miR-16-5p; hsa-miR-17-5p; hsa-miR-181a-5p; hsa-miR-181b-5p; hsa-miR-181c-5p; hsa-miR-18a-3p; hsa-miR-195-5p
Diseases (MNDR)	thyroid carcinoma	over-represented	5.42e-05	0.0001	0.0001	1.9181	8	hsa-miR-16-5p; hsa-miR-17-5p; hsa-miR-181a-5p; hsa-miR-181b-5p; hsa-miR-181c-5p; hsa-miR-18a-3p; hsa-miR-195-5p; hsa-miR-196a-5p
Annotations derived over miRTarBase (Gene Ontology)	chromatin silencing complex GO0005677	over-represented	3.97e-06	0.000102	0.000102	0.893833	7	hsa-miR-15b-5p; hsa-miR-16-5p; hsa-miR-17-5p; hsa-miR-181a-5p; hsa-miR-181b-5p; hsa-miR-181c-5p; hsa-miR-195-5p
Diseases (MNDR)	Ovarian Neoplasms	over-represented	5.52e-05	0.000102	0.000102	1.92241	8	hsa-miR-15b-5p; hsa-miR-16-5p; hsa-miR-17-5p; hsa-miR-181a-5p; hsa-miR-181b-5p; hsa-miR-181c-5p; hsa-miR-195-5p; hsa-miR-196a-5p
Annotations derived over miRTarBase (Gene Ontology)	negative regulation of ryanodine-sensitive calcium-release channel activity GO0060315	over-represented	4.04e-06	0.000103	0.000103	1.37002	8	hsa-miR-15b-5p; hsa-miR-16-5p; hsa-miR-17-5p; hsa-miR-181a-5p; hsa-miR-181b-5p; hsa-miR-181c-5p; hsa-miR-195-5p; hsa-miR-196a-5p
Annotations derived over miRTarBase (Gene Ontology)	regulation of axonogenesis GO0050770	over-represented	4.04e-06	0.000103	0.000103	1.37002	8	hsa-miR-605-5p; hsa-miR-15b-5p; hsa-miR-16-5p; hsa-miR-17-5p; hsa-miR-181a-5p; hsa-miR-181b-5p; hsa-miR-181c-5p; hsa-miR-195-5p
Annotations derived over miRTarBase (Gene Ontology)	G protein-coupled acetylcholine receptor signaling pathway GO0007213	over-represented	4.09e-06	0.000103	0.000103	0.897736	7	hsa-miR-15b-5p; hsa-miR-16-5p; hsa-miR-17-5p; hsa-miR-181a-5p; hsa-miR-181b-5p; hsa-miR-181c-5p; hsa-miR-195-5p
Annotations derived over miRTarBase (Gene Ontology)	cell motility GO0048870	over-represented	4.09e-06	0.000103	0.000103	2.90398	10	hsa-miR-605-5p; hsa-miR-15b-5p; hsa-miR-16-5p; hsa-miR-17-5p; hsa-miR-181a-5p; hsa-miR-181b-5p; hsa-miR-181c-5p; hsa-miR-18a-3p; hsa-miR-195-5p; hsa-miR-196a-5p
Annotations derived over miRTarBase (Gene Ontology)	negative regulation of cilium assembly GO1902018	over-represented	4.09e-06	0.000103	0.000103	0.897736	7	hsa-miR-15b-5p; hsa-miR-16-5p; hsa-miR-17-5p; hsa-miR-181a-5p; hsa-miR-181b-5p; hsa-miR-181c-5p; hsa-miR-195-5p
Target genes (miRTarBase)	SCAMP2	over-represented	2.99e-06	0.000103	0.000103	0.273224	5	hsa-miR-17-5p; hsa-miR-181a-5p; hsa-miR-181b-5p; hsa-miR-181c-5p; hsa-miR-18a-3p
Target genes (miRTarBase)	LAPTM4B	over-represented	3.06e-06	0.000105	0.000105	0.117096	4	hsa-miR-16-5p; hsa-miR-181a-5p; hsa-miR-181b-5p; hsa-miR-181c-5p
Annotations derived over miRTarBase (Gene Ontology)	chondrocyte differentiation GO0002062	over-represented	4.16e-06	0.000105	0.000105	2.01015	9	hsa-miR-605-5p; hsa-miR-15b-5p; hsa-miR-16-5p; hsa-miR-17-5p; hsa-miR-181a-5p; hsa-miR-181b-5p; hsa-miR-181c-5p; hsa-miR-195-5p; hsa-miR-196a-5p
Diseases (MNDR)	Lymphoma, T-Cell	over-represented	5.75e-05	0.000105	0.000105	0.241379	4	hsa-miR-16-5p; hsa-miR-17-5p; hsa-miR-181b-5p; hsa-miR-195-5p
Diseases (MNDR)	myasthenia gravis	over-represented	5.75e-05	0.000105	0.000105	0.241379	4	hsa-miR-15b-5p; hsa-miR-16-5p; hsa-miR-195-5p; hsa-miR-196a-5p
Annotations derived over miRTarBase (Gene Ontology)	regulation of necroptotic process GO0060544	over-represented	4.21e-06	0.000106	0.000106	0.901639	7	hsa-miR-605-5p; hsa-miR-15b-5p; hsa-miR-16-5p; hsa-miR-17-5p; hsa-miR-181b-5p; hsa-miR-195-5p; hsa-miR-196a-5p
Annotations derived over miRTarBase (Gene Ontology)	amyloid-beta clearance GO0097242	over-represented	4.23e-06	0.000106	0.000106	2.01405	9	hsa-miR-605-5p; hsa-miR-15b-5p; hsa-miR-16-5p; hsa-miR-17-5p; hsa-miR-181a-5p; hsa-miR-181b-5p; hsa-miR-181c-5p; hsa-miR-195-5p; hsa-miR-196a-5p
Annotations derived over miRTarBase (Gene Ontology)	negative regulation of metalloendopeptidase activity GO1904684	over-represented	4.23e-06	0.000106	0.000106	0.29274	5	hsa-miR-15b-5p; hsa-miR-16-5p; hsa-miR-17-5p; hsa-miR-181b-5p; hsa-miR-195-5p
Diseases (MNDR)	hypersensitivity reaction type II disease	over-represented	5.85e-05	0.000107	0.000107	1.3319	7	hsa-miR-15b-5p; hsa-miR-16-5p; hsa-miR-181a-5p; hsa-miR-181b-5p; hsa-miR-181c-5p; hsa-miR-195-5p; hsa-miR-196a-5p
Pathways (KEGG)	Biosynthesis of unsaturated fatty acids	over-represented	1.35e-06	0.000108	0.000108	2.6007	10	hsa-miR-605-5p; hsa-miR-15b-5p; hsa-miR-16-5p; hsa-miR-17-5p; hsa-miR-181a-5p; hsa-miR-181b-5p; hsa-miR-181c-5p; hsa-miR-18a-3p; hsa-miR-195-5p; hsa-miR-196a-5p
Pathways (KEGG)	Inflammatory bowel disease IBD	over-represented	1.31e-06	0.000108	0.000108	2.59288	10	hsa-miR-605-5p; hsa-miR-15b-5p; hsa-miR-16-5p; hsa-miR-17-5p; hsa-miR-181a-5p; hsa-miR-181b-5p; hsa-miR-181c-5p; hsa-miR-18a-3p; hsa-miR-195-5p; hsa-miR-196a-5p
Pathways (KEGG)	Phenylalanine, tyrosine and tryptophan biosynthesis	over-represented	8.9e-07	0.000108	0.000108	0.215096	5	hsa-miR-16-5p; hsa-miR-181a-5p; hsa-miR-181b-5p; hsa-miR-181c-5p; hsa-miR-196a-5p
Pathways (KEGG)	Phenylalanine metabolism	over-represented	4.95e-07	0.000108	0.000108	0.660931	7	hsa-miR-15b-5p; hsa-miR-16-5p; hsa-miR-181a-5p; hsa-miR-181b-5p; hsa-miR-181c-5p; hsa-miR-195-5p; hsa-miR-196a-5p
Annotations derived over miRTarBase (Gene Ontology)	positive regulation of embryonic development GO0040019	over-represented	4.34e-06	0.000108	0.000108	0.905543	7	hsa-miR-605-5p; hsa-miR-15b-5p; hsa-miR-16-5p; hsa-miR-17-5p; hsa-miR-181a-5p; hsa-miR-195-5p; hsa-miR-196a-5p
Annotations derived over miRTarBase (Gene Ontology)	myelination GO0042552	over-represented	4.38e-06	0.000108	0.000108	2.02186	9	hsa-miR-15b-5p; hsa-miR-16-5p; hsa-miR-17-5p; hsa-miR-181a-5p; hsa-miR-181b-5p; hsa-miR-181c-5p; hsa-miR-18a-3p; hsa-miR-195-5p; hsa-miR-196a-5p
Annotations derived over miRTarBase (Gene Ontology)	nerve growth factor binding GO0048406	over-represented	4.38e-06	0.000108	0.000108	0.550351	6	hsa-miR-15b-5p; hsa-miR-16-5p; hsa-miR-181a-5p; hsa-miR-181b-5p; hsa-miR-181c-5p; hsa-miR-195-5p
Annotations derived over miRTarBase (Gene Ontology)	rough endoplasmic reticulum GO0005791	over-represented	4.38e-06	0.000108	0.000108	2.02186	9	hsa-miR-605-5p; hsa-miR-15b-5p; hsa-miR-16-5p; hsa-miR-17-5p; hsa-miR-181a-5p; hsa-miR-181b-5p; hsa-miR-181c-5p; hsa-miR-18a-3p; hsa-miR-195-5p
Diseases (MNDR)	Burkitt lymphoma	over-represented	5.97e-05	0.000109	0.000109	0.862069	6	hsa-miR-15b-5p; hsa-miR-16-5p; hsa-miR-17-5p; hsa-miR-181a-5p; hsa-miR-181b-5p; hsa-miR-181c-5p
Annotations derived over miRTarBase (Gene Ontology)	RNA stem-loop binding GO0035613	over-represented	4.47e-06	0.00011	0.00011	0.909446	7	hsa-miR-15b-5p; hsa-miR-16-5p; hsa-miR-181a-5p; hsa-miR-181b-5p; hsa-miR-181c-5p; hsa-miR-195-5p; hsa-miR-196a-5p
Annotations derived over miRTarBase (Gene Ontology)	N-acetylglucosamine-6-sulfatase activity GO0008449	over-represented	4.52e-06	0.00011	0.00011	0.296643	5	hsa-miR-605-5p; hsa-miR-17-5p; hsa-miR-181a-5p; hsa-miR-181b-5p; hsa-miR-181c-5p
Annotations derived over miRTarBase (Gene Ontology)	negative regulation of lysosomal protein catabolic process GO1905166	over-represented	4.54e-06	0.00011	0.00011	0.128806	4	hsa-miR-16-5p; hsa-miR-181a-5p; hsa-miR-181b-5p; hsa-miR-181c-5p
Annotations derived over miRTarBase (Gene Ontology)	phosphatidylinositol-3,5-bisphosphate 3-phosphatase activity GO0052629	over-represented	4.52e-06	0.00011	0.00011	0.296643	5	hsa-miR-15b-5p; hsa-miR-16-5p; hsa-miR-17-5p; hsa-miR-181a-5p; hsa-miR-195-5p
Annotations derived over miRTarBase (Gene Ontology)	positive regulation of protein localization to endoplasmic reticulum GO1905552	over-represented	4.54e-06	0.00011	0.00011	0.128806	4	hsa-miR-605-5p; hsa-miR-15b-5p; hsa-miR-16-5p; hsa-miR-195-5p
Target genes (miRTarBase)	ARHGAP12	over-represented	3.45e-06	0.000111	0.000111	0.28103	5	hsa-miR-15b-5p; hsa-miR-16-5p; hsa-miR-17-5p; hsa-miR-181a-5p; hsa-miR-195-5p
Target genes (miRTarBase)	ASB1	over-represented	3.51e-06	0.000111	0.000111	0.120999	4	hsa-miR-17-5p; hsa-miR-181a-5p; hsa-miR-181b-5p; hsa-miR-181c-5p
Target genes (miRTarBase)	C15orf39	over-represented	3.56e-06	0.000111	0.000111	0.0351288	3	hsa-miR-15b-5p; hsa-miR-16-5p; hsa-miR-195-5p
Target genes (miRTarBase)	CARD10	over-represented	3.51e-06	0.000111	0.000111	0.120999	4	hsa-miR-15b-5p; hsa-miR-16-5p; hsa-miR-181b-5p; hsa-miR-195-5p
Target genes (miRTarBase)	CPNE1	over-represented	3.56e-06	0.000111	0.000111	0.0351288	3	hsa-miR-15b-5p; hsa-miR-16-5p; hsa-miR-195-5p
Target genes (miRTarBase)	MED12	over-represented	3.56e-06	0.000111	0.000111	0.0351288	3	hsa-miR-16-5p; hsa-miR-17-5p; hsa-miR-196a-5p
Target genes (miRTarBase)	RP2	over-represented	3.56e-06	0.000111	0.000111	0.0351288	3	hsa-miR-181a-5p; hsa-miR-181b-5p; hsa-miR-181c-5p
Target genes (miRTarBase)	RTN4	over-represented	3.51e-06	0.000111	0.000111	0.120999	4	hsa-miR-605-5p; hsa-miR-15b-5p; hsa-miR-16-5p; hsa-miR-195-5p
Target genes (miRTarBase)	SLC19A2	over-represented	3.56e-06	0.000111	0.000111	0.0351288	3	hsa-miR-181a-5p; hsa-miR-181b-5p; hsa-miR-181c-5p
Target genes (miRTarBase)	TM9SF2	over-represented	3.56e-06	0.000111	0.000111	0.0351288	3	hsa-miR-15b-5p; hsa-miR-16-5p; hsa-miR-195-5p
Diseases (MNDR)	hypertrophic cardiomyopathy	over-represented	6.17e-05	0.000112	0.000112	0.24569	4	hsa-miR-16-5p; hsa-miR-17-5p; hsa-miR-181a-5p; hsa-miR-195-5p
Annotations derived over miRTarBase (Gene Ontology)	inositol phosphate dephosphorylation GO0046855	over-represented	4.73e-06	0.000115	0.000115	0.917252	7	hsa-miR-15b-5p; hsa-miR-16-5p; hsa-miR-17-5p; hsa-miR-181a-5p; hsa-miR-181b-5p; hsa-miR-181c-5p; hsa-miR-195-5p
Annotations derived over miRTarBase (Gene Ontology)	oligodendrocyte development GO0014003	over-represented	4.76e-06	0.000115	0.000115	0.558158	6	hsa-miR-15b-5p; hsa-miR-16-5p; hsa-miR-17-5p; hsa-miR-18a-3p; hsa-miR-195-5p; hsa-miR-196a-5p
Annotations derived over miRTarBase (Gene Ontology)	phosphatidylinositol 5-phosphate metabolic process GO1904562	over-represented	4.83e-06	0.000116	0.000116	0.300546	5	hsa-miR-15b-5p; hsa-miR-16-5p; hsa-miR-17-5p; hsa-miR-181a-5p; hsa-miR-195-5p
Annotations derived over miRTarBase (Gene Ontology)	N-terminal peptidyl-glycine N-myristoylation GO0018008	over-represented	5.07e-06	0.000117	0.000117	0.039032	3	hsa-miR-181a-5p; hsa-miR-181b-5p; hsa-miR-181c-5p
Annotations derived over miRTarBase (Gene Ontology)	efferent axon development in a lateral line nerve GO0048894	over-represented	5.07e-06	0.000117	0.000117	0.039032	3	hsa-miR-181a-5p; hsa-miR-181b-5p; hsa-miR-181c-5p
Annotations derived over miRTarBase (Gene Ontology)	glycylpeptide N-tetradecanoyltransferase activity GO0004379	over-represented	5.07e-06	0.000117	0.000117	0.039032	3	hsa-miR-181a-5p; hsa-miR-181b-5p; hsa-miR-181c-5p
Annotations derived over miRTarBase (Gene Ontology)	hindbrain tangential cell migration GO0021934	over-represented	5.07e-06	0.000117	0.000117	0.039032	3	hsa-miR-181a-5p; hsa-miR-181b-5p; hsa-miR-181c-5p
Annotations derived over miRTarBase (Gene Ontology)	histone H3 deacetylation GO0070932	over-represented	4.92e-06	0.000117	0.000117	1.40515	8	hsa-miR-15b-5p; hsa-miR-16-5p; hsa-miR-17-5p; hsa-miR-181a-5p; hsa-miR-181b-5p; hsa-miR-181c-5p; hsa-miR-195-5p; hsa-miR-196a-5p
Annotations derived over miRTarBase (Gene Ontology)	medullary reticular formation development GO0021723	over-represented	5.07e-06	0.000117	0.000117	0.039032	3	hsa-miR-181a-5p; hsa-miR-181b-5p; hsa-miR-181c-5p
Annotations derived over miRTarBase (Gene Ontology)	nerve growth factor receptor activity GO0010465	over-represented	5.07e-06	0.000117	0.000117	0.039032	3	hsa-miR-181a-5p; hsa-miR-181b-5p; hsa-miR-181c-5p
Annotations derived over miRTarBase (Gene Ontology)	neurotensin receptor activity, non-G protein-coupled GO0030379	over-represented	5.07e-06	0.000117	0.000117	0.039032	3	hsa-miR-181a-5p; hsa-miR-181b-5p; hsa-miR-181c-5p
Annotations derived over miRTarBase (Gene Ontology)	parasympathetic nervous system development GO0048486	over-represented	5.07e-06	0.000117	0.000117	0.039032	3	hsa-miR-181a-5p; hsa-miR-181b-5p; hsa-miR-181c-5p
Annotations derived over miRTarBase (Gene Ontology)	positive regulation of ferrous iron import across plasma membrane GO1904440	over-represented	5.07e-06	0.000117	0.000117	0.039032	3	hsa-miR-15b-5p; hsa-miR-16-5p; hsa-miR-181a-5p
Annotations derived over miRTarBase (Gene Ontology)	positive regulation of fructose 1,6-bisphosphate 1-phosphatase activity GO0060550	over-represented	5.07e-06	0.000117	0.000117	0.039032	3	hsa-miR-15b-5p; hsa-miR-16-5p; hsa-miR-181a-5p
Annotations derived over miRTarBase (Gene Ontology)	positive regulation of fructose 1,6-bisphosphate metabolic process GO0060552	over-represented	5.07e-06	0.000117	0.000117	0.039032	3	hsa-miR-15b-5p; hsa-miR-16-5p; hsa-miR-181a-5p
Annotations derived over miRTarBase (Gene Ontology)	positive regulation of nuclear-transcribed mRNA catabolic process, deadenylation-dependent decay GO1900153	over-represented	4.99e-06	0.000117	0.000117	2.96253	10	hsa-miR-605-5p; hsa-miR-15b-5p; hsa-miR-16-5p; hsa-miR-17-5p; hsa-miR-181a-5p; hsa-miR-181b-5p; hsa-miR-181c-5p; hsa-miR-18a-3p; hsa-miR-195-5p; hsa-miR-196a-5p
Annotations derived over miRTarBase (Gene Ontology)	regulation of cAMP-dependent protein kinase activity GO2000479	over-represented	5.07e-06	0.000117	0.000117	0.039032	3	hsa-miR-16-5p; hsa-miR-17-5p; hsa-miR-181c-5p
Annotations derived over miRTarBase (Gene Ontology)	retrotrapezoid nucleus neuron differentiation GO0061452	over-represented	5.07e-06	0.000117	0.000117	0.039032	3	hsa-miR-181a-5p; hsa-miR-181b-5p; hsa-miR-181c-5p
Annotations derived over miRTarBase (Gene Ontology)	thiamine transport GO0015888	over-represented	5.07e-06	0.000117	0.000117	0.039032	3	hsa-miR-181a-5p; hsa-miR-181b-5p; hsa-miR-181c-5p
Annotations derived over miRTarBase (Gene Ontology)	mature ribosome assembly GO0042256	over-represented	5.17e-06	0.000118	0.000118	0.565964	6	hsa-miR-15b-5p; hsa-miR-16-5p; hsa-miR-181a-5p; hsa-miR-181b-5p; hsa-miR-181c-5p; hsa-miR-195-5p
Annotations derived over miRTarBase (Gene Ontology)	negative regulation of cytokine biosynthetic process GO0042036	over-represented	5.14e-06	0.000118	0.000118	0.132709	4	hsa-miR-17-5p; hsa-miR-181a-5p; hsa-miR-181b-5p; hsa-miR-181c-5p
Annotations derived over miRTarBase (Gene Ontology)	negative regulation of peptidyl-tyrosine phosphorylation GO0050732	over-represented	5.17e-06	0.000118	0.000118	0.565964	6	hsa-miR-15b-5p; hsa-miR-16-5p; hsa-miR-181a-5p; hsa-miR-181b-5p; hsa-miR-181c-5p; hsa-miR-195-5p
Annotations derived over miRTarBase (Gene Ontology)	nucleosomal histone binding GO0031493	over-represented	5.14e-06	0.000118	0.000118	0.132709	4	hsa-miR-15b-5p; hsa-miR-16-5p; hsa-miR-17-5p; hsa-miR-195-5p
Annotations derived over miRTarBase (Gene Ontology)	snRNA import into nucleus GO0061015	over-represented	5.15e-06	0.000118	0.000118	0.30445	5	hsa-miR-16-5p; hsa-miR-17-5p; hsa-miR-181a-5p; hsa-miR-181b-5p; hsa-miR-181c-5p
Diseases (MNDR)	papillary renal cell carcinoma	over-represented	6.54e-05	0.000118	0.000118	1.96552	8	hsa-miR-15b-5p; hsa-miR-16-5p; hsa-miR-17-5p; hsa-miR-181a-5p; hsa-miR-181b-5p; hsa-miR-181c-5p; hsa-miR-18a-3p; hsa-miR-195-5p
Diseases (MNDR)	HCV	over-represented	6.61e-05	0.000119	0.000119	0.25	4	hsa-miR-15b-5p; hsa-miR-16-5p; hsa-miR-17-5p; hsa-miR-196a-5p
Diseases (MNDR)	Pheochromocytoma	over-represented	6.61e-05	0.000119	0.000119	0.25	4	hsa-miR-16-5p; hsa-miR-17-5p; hsa-miR-195-5p; hsa-miR-196a-5p
Diseases (MNDR)	hematologic cancer	over-represented	6.61e-05	0.000119	0.000119	0.25	4	hsa-miR-16-5p; hsa-miR-17-5p; hsa-miR-181a-5p; hsa-miR-181b-5p
Annotations derived over miRTarBase (Gene Ontology)	locomotory behavior GO0007626	over-represented	5.25e-06	0.000119	0.000119	1.41686	8	hsa-miR-15b-5p; hsa-miR-16-5p; hsa-miR-17-5p; hsa-miR-181a-5p; hsa-miR-181b-5p; hsa-miR-181c-5p; hsa-miR-195-5p; hsa-miR-196a-5p
Annotations derived over miRTarBase (Gene Ontology)	protein destabilization GO0031648	over-represented	5.26e-06	0.000119	0.000119	2.97814	10	hsa-miR-605-5p; hsa-miR-15b-5p; hsa-miR-16-5p; hsa-miR-17-5p; hsa-miR-181a-5p; hsa-miR-181b-5p; hsa-miR-181c-5p; hsa-miR-18a-3p; hsa-miR-195-5p; hsa-miR-196a-5p
Target genes (miRTarBase)	HSPA4L	over-represented	3.86e-06	0.000119	0.000119	0.538642	6	hsa-miR-15b-5p; hsa-miR-16-5p; hsa-miR-17-5p; hsa-miR-18a-3p; hsa-miR-195-5p; hsa-miR-196a-5p
Annotations derived over miRTarBase (Gene Ontology)	negative regulation of long-term synaptic potentiation GO1900272	over-represented	5.31e-06	0.00012	0.00012	0.932865	7	hsa-miR-605-5p; hsa-miR-15b-5p; hsa-miR-16-5p; hsa-miR-17-5p; hsa-miR-18a-3p; hsa-miR-195-5p; hsa-miR-196a-5p
Annotations derived over miRTarBase (Gene Ontology)	phosphatidylinositol-3-phosphatase activity GO0004438	over-represented	5.31e-06	0.00012	0.00012	0.932865	7	hsa-miR-15b-5p; hsa-miR-16-5p; hsa-miR-17-5p; hsa-miR-181a-5p; hsa-miR-181b-5p; hsa-miR-181c-5p; hsa-miR-195-5p
Diseases (MNDR)	adenocarcinoma	over-represented	6.7e-05	0.00012	0.00012	0.512931	5	hsa-miR-16-5p; hsa-miR-17-5p; hsa-miR-181a-5p; hsa-miR-181b-5p; hsa-miR-195-5p
Annotations derived over miRTarBase (Gene Ontology)	nucleosome GO0000786	over-represented	5.37e-06	0.000121	0.000121	2.0687	9	hsa-miR-605-5p; hsa-miR-15b-5p; hsa-miR-16-5p; hsa-miR-17-5p; hsa-miR-181a-5p; hsa-miR-181b-5p; hsa-miR-181c-5p; hsa-miR-195-5p; hsa-miR-196a-5p
Annotations derived over miRTarBase (Gene Ontology)	regulation of myoblast differentiation GO0045661	over-represented	5.38e-06	0.000121	0.000121	0.569867	6	hsa-miR-15b-5p; hsa-miR-16-5p; hsa-miR-181a-5p; hsa-miR-181b-5p; hsa-miR-181c-5p; hsa-miR-195-5p
Target genes (miRTarBase)	SLC38A2	over-represented	3.95e-06	0.000121	0.000121	0.288837	5	hsa-miR-16-5p; hsa-miR-181a-5p; hsa-miR-181b-5p; hsa-miR-181c-5p; hsa-miR-18a-3p
Annotations derived over miRTarBase (Gene Ontology)	cognition GO0050890	over-represented	5.46e-06	0.000122	0.000122	2.0726	9	hsa-miR-15b-5p; hsa-miR-16-5p; hsa-miR-17-5p; hsa-miR-181a-5p; hsa-miR-181b-5p; hsa-miR-181c-5p; hsa-miR-18a-3p; hsa-miR-195-5p; hsa-miR-196a-5p
Annotations derived over miRTarBase (Gene Ontology)	aspartate catabolic process GO0006533	over-represented	5.49e-06	0.000122	0.000122	0.308353	5	hsa-miR-16-5p; hsa-miR-181a-5p; hsa-miR-181b-5p; hsa-miR-181c-5p; hsa-miR-196a-5p
Annotations derived over miRTarBase (Gene Ontology)	pericentriolar material GO0000242	over-represented	5.48e-06	0.000122	0.000122	1.42467	8	hsa-miR-15b-5p; hsa-miR-16-5p; hsa-miR-17-5p; hsa-miR-181a-5p; hsa-miR-181b-5p; hsa-miR-181c-5p; hsa-miR-18a-3p; hsa-miR-195-5p
Annotations derived over miRTarBase (Gene Ontology)	cytoskeleton-dependent intracellular transport GO0030705	over-represented	5.55e-06	0.000123	0.000123	2.0765	9	hsa-miR-15b-5p; hsa-miR-16-5p; hsa-miR-17-5p; hsa-miR-181a-5p; hsa-miR-181b-5p; hsa-miR-181c-5p; hsa-miR-18a-3p; hsa-miR-195-5p; hsa-miR-196a-5p
Annotations derived over miRTarBase (Gene Ontology)	spindle assembly GO0051225	over-represented	5.55e-06	0.000123	0.000123	2.0765	9	hsa-miR-15b-5p; hsa-miR-16-5p; hsa-miR-17-5p; hsa-miR-181a-5p; hsa-miR-181b-5p; hsa-miR-181c-5p; hsa-miR-18a-3p; hsa-miR-195-5p; hsa-miR-196a-5p
Annotations derived over miRTarBase (Gene Ontology)	positive regulation of response to DNA damage stimulus GO2001022	over-represented	5.6e-06	0.000124	0.000124	1.42857	8	hsa-miR-15b-5p; hsa-miR-16-5p; hsa-miR-17-5p; hsa-miR-181a-5p; hsa-miR-181b-5p; hsa-miR-181c-5p; hsa-miR-195-5p; hsa-miR-196a-5p
Annotations derived over miRTarBase (Gene Ontology)	positive regulation of superoxide anion generation GO0032930	over-represented	5.62e-06	0.000124	0.000124	0.940671	7	hsa-miR-15b-5p; hsa-miR-16-5p; hsa-miR-17-5p; hsa-miR-181a-5p; hsa-miR-181b-5p; hsa-miR-181c-5p; hsa-miR-195-5p
Annotations derived over miRTarBase (Gene Ontology)	gamma-tubulin complex GO0000930	over-represented	5.78e-06	0.000127	0.000127	0.944575	7	hsa-miR-15b-5p; hsa-miR-16-5p; hsa-miR-17-5p; hsa-miR-181a-5p; hsa-miR-181b-5p; hsa-miR-181c-5p; hsa-miR-18a-3p
Annotations derived over miRTarBase (Gene Ontology)	growth hormone receptor binding GO0005131	over-represented	5.79e-06	0.000127	0.000127	0.136612	4	hsa-miR-15b-5p; hsa-miR-16-5p; hsa-miR-17-5p; hsa-miR-195-5p
Annotations derived over miRTarBase (Gene Ontology)	regulation of branching morphogenesis of a nerve GO2000172	over-represented	5.79e-06	0.000127	0.000127	0.136612	4	hsa-miR-605-5p; hsa-miR-15b-5p; hsa-miR-16-5p; hsa-miR-195-5p
Annotations derived over miRTarBase (Gene Ontology)	collateral sprouting in absence of injury GO0048669	over-represented	5.84e-06	0.000127	0.000127	0.312256	5	hsa-miR-15b-5p; hsa-miR-16-5p; hsa-miR-17-5p; hsa-miR-195-5p; hsa-miR-196a-5p
Annotations derived over miRTarBase (Gene Ontology)	positive regulation of endodeoxyribonuclease activity GO0032079	over-represented	5.83e-06	0.000127	0.000127	0.577674	6	hsa-miR-15b-5p; hsa-miR-16-5p; hsa-miR-181a-5p; hsa-miR-181b-5p; hsa-miR-181c-5p; hsa-miR-195-5p
Annotations derived over miRTarBase (Gene Ontology)	polyubiquitin modification-dependent protein binding GO0031593	over-represented	5.97e-06	0.000129	0.000129	1.44028	8	hsa-miR-15b-5p; hsa-miR-16-5p; hsa-miR-17-5p; hsa-miR-181a-5p; hsa-miR-181b-5p; hsa-miR-181c-5p; hsa-miR-195-5p; hsa-miR-196a-5p
Annotations derived over miRTarBase (Gene Ontology)	protein localization GO0008104	over-represented	6e-06	0.00013	0.00013	3.01717	10	hsa-miR-605-5p; hsa-miR-15b-5p; hsa-miR-16-5p; hsa-miR-17-5p; hsa-miR-181a-5p; hsa-miR-181b-5p; hsa-miR-181c-5p; hsa-miR-18a-3p; hsa-miR-195-5p; hsa-miR-196a-5p
Annotations derived over miRTarBase (Gene Ontology)	positive regulation of amyloid fibril formation GO1905908	over-represented	6.07e-06	0.000131	0.000131	0.581577	6	hsa-miR-15b-5p; hsa-miR-16-5p; hsa-miR-17-5p; hsa-miR-18a-3p; hsa-miR-195-5p; hsa-miR-196a-5p
Diseases (MNDR)	Gauchers disease	over-represented	7.37e-05	0.000131	0.000131	0.0905172	3	hsa-miR-15b-5p; hsa-miR-16-5p; hsa-miR-195-5p
Diseases (MNDR)	allergic rhinitis	over-represented	7.37e-05	0.000131	0.000131	0.0905172	3	hsa-miR-181a-5p; hsa-miR-181b-5p; hsa-miR-181c-5p
Annotations derived over miRTarBase (Gene Ontology)	intermediate filament organization GO0045109	over-represented	6.22e-06	0.000133	0.000133	0.316159	5	hsa-miR-16-5p; hsa-miR-17-5p; hsa-miR-181a-5p; hsa-miR-181b-5p; hsa-miR-181c-5p
Annotations derived over miRTarBase (Gene Ontology)	regulation of amyloid-beta clearance GO1900221	over-represented	6.22e-06	0.000133	0.000133	0.316159	5	hsa-miR-15b-5p; hsa-miR-16-5p; hsa-miR-17-5p; hsa-miR-18a-3p; hsa-miR-195-5p
Annotations derived over miRTarBase (Gene Ontology)	regulation of spontaneous synaptic transmission GO0150003	over-represented	6.22e-06	0.000133	0.000133	0.316159	5	hsa-miR-15b-5p; hsa-miR-16-5p; hsa-miR-17-5p; hsa-miR-195-5p; hsa-miR-196a-5p
Diseases (MNDR)	azoospermia	over-represented	7.57e-05	0.000133	0.000133	0.258621	4	hsa-miR-16-5p; hsa-miR-17-5p; hsa-miR-181a-5p; hsa-miR-181b-5p
Diseases (MNDR)	dermatitis	over-represented	7.57e-05	0.000133	0.000133	0.258621	4	hsa-miR-15b-5p; hsa-miR-16-5p; hsa-miR-17-5p; hsa-miR-196a-5p
Diseases (MNDR)	rectum adenocarcinoma	over-represented	7.54e-05	0.000133	0.000133	1.38362	7	hsa-miR-605-5p; hsa-miR-15b-5p; hsa-miR-16-5p; hsa-miR-17-5p; hsa-miR-181a-5p; hsa-miR-195-5p; hsa-miR-196a-5p
Target genes (miRTarBase)	PDCD4	over-represented	4.52e-06	0.000138	0.000138	0.296643	5	hsa-miR-15b-5p; hsa-miR-16-5p; hsa-miR-181b-5p; hsa-miR-195-5p; hsa-miR-196a-5p
Diseases (MNDR)	Myasthenia Gravis, Autoimmune, Experimental	over-represented	7.86e-05	0.000138	0.000138	0.530172	5	hsa-miR-15b-5p; hsa-miR-16-5p; hsa-miR-17-5p; hsa-miR-181b-5p; hsa-miR-181c-5p
Diseases (MNDR)	squamous cell carcinoma	over-represented	7.91e-05	0.000138	0.000138	0.905172	6	hsa-miR-16-5p; hsa-miR-17-5p; hsa-miR-181b-5p; hsa-miR-18a-3p; hsa-miR-195-5p; hsa-miR-196a-5p
Annotations derived over miRTarBase (Gene Ontology)	PTB domain binding GO0051425	over-represented	6.61e-06	0.000139	0.000139	0.320062	5	hsa-miR-15b-5p; hsa-miR-16-5p; hsa-miR-17-5p; hsa-miR-195-5p; hsa-miR-196a-5p
Annotations derived over miRTarBase (Gene Ontology)	dephosphorylation GO0016311	over-represented	6.54e-06	0.000139	0.000139	2.11553	9	hsa-miR-605-5p; hsa-miR-15b-5p; hsa-miR-16-5p; hsa-miR-17-5p; hsa-miR-181a-5p; hsa-miR-181b-5p; hsa-miR-181c-5p; hsa-miR-18a-3p; hsa-miR-195-5p
Annotations derived over miRTarBase (Gene Ontology)	mating behavior GO0007617	over-represented	6.61e-06	0.000139	0.000139	0.320062	5	hsa-miR-15b-5p; hsa-miR-16-5p; hsa-miR-17-5p; hsa-miR-195-5p; hsa-miR-196a-5p
Annotations derived over miRTarBase (Gene Ontology)	modulation of excitatory postsynaptic potential GO0098815	over-represented	6.61e-06	0.000139	0.000139	0.320062	5	hsa-miR-15b-5p; hsa-miR-16-5p; hsa-miR-17-5p; hsa-miR-195-5p; hsa-miR-196a-5p
Annotations derived over miRTarBase (Gene Ontology)	regulation of DNA-templated transcription in response to stress GO0043620	over-represented	6.56e-06	0.000139	0.000139	0.589383	6	hsa-miR-15b-5p; hsa-miR-16-5p; hsa-miR-181a-5p; hsa-miR-181b-5p; hsa-miR-181c-5p; hsa-miR-195-5p
Annotations derived over miRTarBase (Gene Ontology)	regulation of GTP binding GO1904424	over-represented	6.61e-06	0.000139	0.000139	0.320062	5	hsa-miR-17-5p; hsa-miR-181a-5p; hsa-miR-181b-5p; hsa-miR-181c-5p; hsa-miR-18a-3p
Annotations derived over miRTarBase (Gene Ontology)	cell adhesion mediated by integrin GO0033627	over-represented	6.63e-06	0.00014	0.00014	1.4598	8	hsa-miR-15b-5p; hsa-miR-16-5p; hsa-miR-17-5p; hsa-miR-181a-5p; hsa-miR-181b-5p; hsa-miR-181c-5p; hsa-miR-195-5p; hsa-miR-196a-5p
Annotations derived over miRTarBase (Gene Ontology)	positive regulation of mitochondrial fission GO0090141	over-represented	6.65e-06	0.00014	0.00014	0.964091	7	hsa-miR-15b-5p; hsa-miR-16-5p; hsa-miR-17-5p; hsa-miR-181a-5p; hsa-miR-181b-5p; hsa-miR-195-5p; hsa-miR-196a-5p
Diseases (MNDR)	Kaposis sarcoma	over-represented	8.08e-05	0.000141	0.000141	0.262931	4	hsa-miR-16-5p; hsa-miR-17-5p; hsa-miR-181a-5p; hsa-miR-181b-5p
Diseases (MNDR)	periodontitis	over-represented	8.08e-05	0.000141	0.000141	0.262931	4	hsa-miR-16-5p; hsa-miR-17-5p; hsa-miR-181a-5p; hsa-miR-195-5p
Diseases (MNDR)	cervical squamous cell carcinoma	over-represented	8.12e-05	0.000141	0.000141	0.909483	6	hsa-miR-15b-5p; hsa-miR-16-5p; hsa-miR-17-5p; hsa-miR-181a-5p; hsa-miR-181c-5p; hsa-miR-195-5p
Annotations derived over miRTarBase (Gene Ontology)	autophagy GO0006914	over-represented	6.83e-06	0.000143	0.000143	3.05621	10	hsa-miR-605-5p; hsa-miR-15b-5p; hsa-miR-16-5p; hsa-miR-17-5p; hsa-miR-181a-5p; hsa-miR-181b-5p; hsa-miR-181c-5p; hsa-miR-18a-3p; hsa-miR-195-5p; hsa-miR-196a-5p
Annotations derived over miRTarBase (Gene Ontology)	sperm capacitation GO0048240	over-represented	6.82e-06	0.000143	0.000143	0.593286	6	hsa-miR-15b-5p; hsa-miR-16-5p; hsa-miR-17-5p; hsa-miR-181a-5p; hsa-miR-195-5p; hsa-miR-196a-5p
Annotations derived over miRTarBase (Gene Ontology)	nucleus organization GO0006997	over-represented	6.91e-06	0.000144	0.000144	1.4676	8	hsa-miR-605-5p; hsa-miR-15b-5p; hsa-miR-16-5p; hsa-miR-17-5p; hsa-miR-181a-5p; hsa-miR-181b-5p; hsa-miR-181c-5p; hsa-miR-195-5p
Annotations derived over miRTarBase (Gene Ontology)	cell differentiation in hindbrain GO0021533	over-represented	6.96e-06	0.000144	0.000144	0.0429352	3	hsa-miR-181a-5p; hsa-miR-181b-5p; hsa-miR-181c-5p
Annotations derived over miRTarBase (Gene Ontology)	positive regulation of tumor necrosis factor ligand superfamily member 11 production GO2000309	over-represented	6.96e-06	0.000144	0.000144	0.0429352	3	hsa-miR-15b-5p; hsa-miR-16-5p; hsa-miR-181a-5p
Target genes (miRTarBase)	ATXN7	over-represented	5.14e-06	0.000144	0.000144	0.132709	4	hsa-miR-17-5p; hsa-miR-181a-5p; hsa-miR-181b-5p; hsa-miR-181c-5p
Target genes (miRTarBase)	AURKAIP1	over-represented	5.07e-06	0.000144	0.000144	0.039032	3	hsa-miR-15b-5p; hsa-miR-16-5p; hsa-miR-195-5p
Target genes (miRTarBase)	IFNG	over-represented	5.07e-06	0.000144	0.000144	0.039032	3	hsa-miR-15b-5p; hsa-miR-16-5p; hsa-miR-181a-5p
Target genes (miRTarBase)	IFT74	over-represented	5.07e-06	0.000144	0.000144	0.039032	3	hsa-miR-15b-5p; hsa-miR-16-5p; hsa-miR-195-5p
Target genes (miRTarBase)	IQCG	over-represented	5.07e-06	0.000144	0.000144	0.039032	3	hsa-miR-181a-5p; hsa-miR-181b-5p; hsa-miR-181c-5p
Target genes (miRTarBase)	PHOX2B	over-represented	5.07e-06	0.000144	0.000144	0.039032	3	hsa-miR-181a-5p; hsa-miR-181b-5p; hsa-miR-181c-5p
Target genes (miRTarBase)	RAN	over-represented	5.15e-06	0.000144	0.000144	0.30445	5	hsa-miR-16-5p; hsa-miR-17-5p; hsa-miR-181a-5p; hsa-miR-181b-5p; hsa-miR-181c-5p
Target genes (miRTarBase)	SORT1	over-represented	5.07e-06	0.000144	0.000144	0.039032	3	hsa-miR-181a-5p; hsa-miR-181b-5p; hsa-miR-181c-5p
Target genes (miRTarBase)	UBE2C	over-represented	5.07e-06	0.000144	0.000144	0.039032	3	hsa-miR-16-5p; hsa-miR-17-5p; hsa-miR-196a-5p
Target genes (miRTarBase)	USP31	over-represented	5.07e-06	0.000144	0.000144	0.039032	3	hsa-miR-15b-5p; hsa-miR-16-5p; hsa-miR-195-5p
Annotations derived over miRTarBase (Gene Ontology)	regulation of interferon-gamma-mediated signaling pathway GO0060334	over-represented	7.05e-06	0.000146	0.000146	1.47151	8	hsa-miR-605-5p; hsa-miR-15b-5p; hsa-miR-16-5p; hsa-miR-17-5p; hsa-miR-181a-5p; hsa-miR-181b-5p; hsa-miR-195-5p; hsa-miR-196a-5p
Gene Ontology (miRWalk)	GO0001656 metanephros development	over-represented	2.6e-07	0.000146	0.000146	1.51618	9	hsa-miR-15b-5p; hsa-miR-16-5p; hsa-miR-17-5p; hsa-miR-181a-5p; hsa-miR-181b-5p; hsa-miR-181c-5p; hsa-miR-18a-3p; hsa-miR-195-5p; hsa-miR-196a-5p
Gene Ontology (miRWalk)	GO0001836 release of cytochrome c from mitochondria	over-represented	8.59e-08	0.000146	0.000146	2.02726	10	hsa-miR-605-5p; hsa-miR-15b-5p; hsa-miR-16-5p; hsa-miR-17-5p; hsa-miR-181a-5p; hsa-miR-181b-5p; hsa-miR-181c-5p; hsa-miR-18a-3p; hsa-miR-195-5p; hsa-miR-196a-5p
Gene Ontology (miRWalk)	GO0006959 humoral immune response	over-represented	2.88e-07	0.000146	0.000146	1.53322	9	hsa-miR-15b-5p; hsa-miR-16-5p; hsa-miR-17-5p; hsa-miR-181a-5p; hsa-miR-181b-5p; hsa-miR-181c-5p; hsa-miR-18a-3p; hsa-miR-195-5p; hsa-miR-196a-5p
Gene Ontology (miRWalk)	GO0007015 actin filament organization	over-represented	1.69e-07	0.000146	0.000146	1.44804	9	hsa-miR-15b-5p; hsa-miR-16-5p; hsa-miR-17-5p; hsa-miR-181a-5p; hsa-miR-181b-5p; hsa-miR-181c-5p; hsa-miR-18a-3p; hsa-miR-195-5p; hsa-miR-196a-5p
Gene Ontology (miRWalk)	GO0030512 negative regulation of transforming growth factor beta receptor signaling pathway	over-represented	2.52e-07	0.000146	0.000146	2.24872	10	hsa-miR-605-5p; hsa-miR-15b-5p; hsa-miR-16-5p; hsa-miR-17-5p; hsa-miR-181a-5p; hsa-miR-181b-5p; hsa-miR-181c-5p; hsa-miR-18a-3p; hsa-miR-195-5p; hsa-miR-196a-5p
Gene Ontology (miRWalk)	GO0043029 t cell homeostasis	over-represented	1.21e-07	0.000146	0.000146	1.39693	9	hsa-miR-15b-5p; hsa-miR-16-5p; hsa-miR-17-5p; hsa-miR-181a-5p; hsa-miR-181b-5p; hsa-miR-181c-5p; hsa-miR-18a-3p; hsa-miR-195-5p; hsa-miR-196a-5p
Gene Ontology (miRWalk)	GO0046902 regulation of mitochondrial membrane permeability	over-represented	2.1e-07	0.000146	0.000146	1.48211	9	hsa-miR-605-5p; hsa-miR-15b-5p; hsa-miR-16-5p; hsa-miR-17-5p; hsa-miR-181a-5p; hsa-miR-181b-5p; hsa-miR-181c-5p; hsa-miR-18a-3p; hsa-miR-195-5p
Annotations derived over miRTarBase (Gene Ontology)	endosome organization GO0007032	over-represented	7.09e-06	0.000146	0.000146	2.13505	9	hsa-miR-15b-5p; hsa-miR-16-5p; hsa-miR-17-5p; hsa-miR-181a-5p; hsa-miR-181b-5p; hsa-miR-181c-5p; hsa-miR-18a-3p; hsa-miR-195-5p; hsa-miR-196a-5p
Annotations derived over miRTarBase (Gene Ontology)	protein dimerization activity GO0046983	over-represented	7.1e-06	0.000146	0.000146	3.06792	10	hsa-miR-605-5p; hsa-miR-15b-5p; hsa-miR-16-5p; hsa-miR-17-5p; hsa-miR-181a-5p; hsa-miR-181b-5p; hsa-miR-181c-5p; hsa-miR-18a-3p; hsa-miR-195-5p; hsa-miR-196a-5p
Diseases (MNDR)	Duke A	over-represented	8.52e-05	0.000147	0.000147	0.0948276	3	hsa-miR-17-5p; hsa-miR-181b-5p; hsa-miR-195-5p
Annotations derived over miRTarBase (Gene Ontology)	DNA-templated transcription, initiation GO0006352	over-represented	7.22e-06	0.000148	0.000148	0.9758	7	hsa-miR-15b-5p; hsa-miR-16-5p; hsa-miR-17-5p; hsa-miR-181a-5p; hsa-miR-181b-5p; hsa-miR-181c-5p; hsa-miR-195-5p
Annotations derived over miRTarBase (Gene Ontology)	negative regulation of phosphorylation GO0042326	over-represented	7.21e-06	0.000148	0.000148	2.13895	9	hsa-miR-15b-5p; hsa-miR-16-5p; hsa-miR-17-5p; hsa-miR-181a-5p; hsa-miR-181b-5p; hsa-miR-181c-5p; hsa-miR-18a-3p; hsa-miR-195-5p; hsa-miR-196a-5p
Diseases (MNDR)	Sepsis	over-represented	8.62e-05	0.000148	0.000148	0.267241	4	hsa-miR-17-5p; hsa-miR-181a-5p; hsa-miR-181b-5p; hsa-miR-196a-5p
Diseases (MNDR)	autistic disorder	over-represented	8.62e-05	0.000148	0.000148	0.267241	4	hsa-miR-16-5p; hsa-miR-17-5p; hsa-miR-181a-5p; hsa-miR-195-5p
Annotations derived over miRTarBase (Gene Ontology)	endoplasmic reticulum-Golgi intermediate compartment organization GO0097111	over-represented	7.28e-06	0.000148	0.000148	0.144418	4	hsa-miR-15b-5p; hsa-miR-16-5p; hsa-miR-17-5p; hsa-miR-195-5p
Annotations derived over miRTarBase (Gene Ontology)	host cell perinuclear region of cytoplasm GO0044220	over-represented	7.28e-06	0.000148	0.000148	0.144418	4	hsa-miR-181a-5p; hsa-miR-181b-5p; hsa-miR-181c-5p; hsa-miR-18a-3p
Annotations derived over miRTarBase (Gene Ontology)	astral microtubule GO0000235	over-represented	7.45e-06	0.000152	0.000152	0.327869	5	hsa-miR-15b-5p; hsa-miR-16-5p; hsa-miR-17-5p; hsa-miR-195-5p; hsa-miR-196a-5p
Diseases (MNDR)	Alzheimers disease	over-represented	8.93e-05	0.000153	0.000153	2.04741	8	hsa-miR-605-5p; hsa-miR-15b-5p; hsa-miR-16-5p; hsa-miR-17-5p; hsa-miR-181a-5p; hsa-miR-181b-5p; hsa-miR-181c-5p; hsa-miR-195-5p
Annotations derived over miRTarBase (Gene Ontology)	histone methyltransferase activity H3-K36 specific GO0046975	over-represented	7.62e-06	0.000154	0.000154	0.983607	7	hsa-miR-15b-5p; hsa-miR-16-5p; hsa-miR-17-5p; hsa-miR-181a-5p; hsa-miR-181b-5p; hsa-miR-181c-5p; hsa-miR-195-5p
Annotations derived over miRTarBase (Gene Ontology)	regulation of TORC1 signaling GO1903432	over-represented	7.62e-06	0.000154	0.000154	0.983607	7	hsa-miR-15b-5p; hsa-miR-16-5p; hsa-miR-181a-5p; hsa-miR-181b-5p; hsa-miR-181c-5p; hsa-miR-195-5p; hsa-miR-196a-5p
Annotations derived over miRTarBase (Gene Ontology)	calcium-dependent protein binding GO0048306	over-represented	7.68e-06	0.000155	0.000155	2.15457	9	hsa-miR-15b-5p; hsa-miR-16-5p; hsa-miR-17-5p; hsa-miR-181a-5p; hsa-miR-181b-5p; hsa-miR-181c-5p; hsa-miR-18a-3p; hsa-miR-195-5p; hsa-miR-196a-5p
Gene Ontology (miRWalk)	GO0001952 regulation of cell matrix adhesion	over-represented	3.84e-07	0.000156	0.000156	1.05622	8	hsa-miR-15b-5p; hsa-miR-16-5p; hsa-miR-17-5p; hsa-miR-181a-5p; hsa-miR-181b-5p; hsa-miR-181c-5p; hsa-miR-18a-3p; hsa-miR-195-5p
Gene Ontology (miRWalk)	GO0043583 ear development	over-represented	3.84e-07	0.000156	0.000156	1.05622	8	hsa-miR-15b-5p; hsa-miR-16-5p; hsa-miR-17-5p; hsa-miR-181a-5p; hsa-miR-181b-5p; hsa-miR-181c-5p; hsa-miR-195-5p; hsa-miR-196a-5p
Diseases (MNDR)	gastrointestinal system cancer	over-represented	9.18e-05	0.000157	0.000157	0.271552	4	hsa-miR-16-5p; hsa-miR-17-5p; hsa-miR-181a-5p; hsa-miR-181b-5p
Annotations derived over miRTarBase (Gene Ontology)	positive regulation of DNA damage response, signal transduction by p53 class mediator GO0043517	over-represented	7.81e-06	0.000157	0.000157	1.49102	8	hsa-miR-15b-5p; hsa-miR-16-5p; hsa-miR-17-5p; hsa-miR-181a-5p; hsa-miR-181b-5p; hsa-miR-181c-5p; hsa-miR-18a-3p; hsa-miR-195-5p
Annotations derived over miRTarBase (Gene Ontology)	protein binding involved in protein folding GO0044183	over-represented	7.81e-06	0.000157	0.000157	2.15847	9	hsa-miR-15b-5p; hsa-miR-16-5p; hsa-miR-17-5p; hsa-miR-181a-5p; hsa-miR-181b-5p; hsa-miR-181c-5p; hsa-miR-18a-3p; hsa-miR-195-5p; hsa-miR-196a-5p
Annotations derived over miRTarBase (Gene Ontology)	establishment or maintenance of microtubule cytoskeleton polarity GO0030951	over-represented	7.91e-06	0.000158	0.000158	0.331772	5	hsa-miR-15b-5p; hsa-miR-16-5p; hsa-miR-181a-5p; hsa-miR-181b-5p; hsa-miR-181c-5p
Annotations derived over miRTarBase (Gene Ontology)	muscular septum morphogenesis GO0003150	over-represented	7.91e-06	0.000158	0.000158	0.331772	5	hsa-miR-15b-5p; hsa-miR-16-5p; hsa-miR-181a-5p; hsa-miR-195-5p; hsa-miR-196a-5p
Gene Ontology (miRWalk)	GO0007569 cell aging	over-represented	4.3e-07	0.000159	0.000159	2.36797	10	hsa-miR-605-5p; hsa-miR-15b-5p; hsa-miR-16-5p; hsa-miR-17-5p; hsa-miR-181a-5p; hsa-miR-181b-5p; hsa-miR-181c-5p; hsa-miR-18a-3p; hsa-miR-195-5p; hsa-miR-196a-5p
Target genes (miRTarBase)	CTDSPL	over-represented	5.79e-06	0.000161	0.000161	0.136612	4	hsa-miR-15b-5p; hsa-miR-16-5p; hsa-miR-181a-5p; hsa-miR-195-5p
Target genes (miRTarBase)	APP	over-represented	5.84e-06	0.000161	0.000161	0.312256	5	hsa-miR-15b-5p; hsa-miR-16-5p; hsa-miR-17-5p; hsa-miR-195-5p; hsa-miR-196a-5p
Annotations derived over miRTarBase (Gene Ontology)	cellular response to extracellular stimulus GO0031668	over-represented	8.14e-06	0.000163	0.000163	1.49883	8	hsa-miR-15b-5p; hsa-miR-16-5p; hsa-miR-17-5p; hsa-miR-181a-5p; hsa-miR-181b-5p; hsa-miR-18a-3p; hsa-miR-195-5p; hsa-miR-196a-5p
Annotations derived over miRTarBase (Gene Ontology)	centrosome cycle GO0007098	over-represented	8.27e-06	0.000164	0.000164	3.11475	10	hsa-miR-605-5p; hsa-miR-15b-5p; hsa-miR-16-5p; hsa-miR-17-5p; hsa-miR-181a-5p; hsa-miR-181b-5p; hsa-miR-181c-5p; hsa-miR-18a-3p; hsa-miR-195-5p; hsa-miR-196a-5p
Annotations derived over miRTarBase (Gene Ontology)	positive regulation of mitotic metaphaseanaphase transition GO0045842	over-represented	8.25e-06	0.000164	0.000164	0.612802	6	hsa-miR-15b-5p; hsa-miR-16-5p; hsa-miR-17-5p; hsa-miR-18a-3p; hsa-miR-195-5p; hsa-miR-196a-5p
Annotations derived over miRTarBase (Gene Ontology)	primary miRNA processing GO0031053	over-represented	8.26e-06	0.000164	0.000164	0.995316	7	hsa-miR-15b-5p; hsa-miR-16-5p; hsa-miR-17-5p; hsa-miR-181a-5p; hsa-miR-18a-3p; hsa-miR-195-5p; hsa-miR-196a-5p
Annotations derived over miRTarBase (Gene Ontology)	nuclear inner membrane GO0005637	over-represented	8.32e-06	0.000164	0.000164	2.17408	9	hsa-miR-15b-5p; hsa-miR-16-5p; hsa-miR-17-5p; hsa-miR-181a-5p; hsa-miR-181b-5p; hsa-miR-181c-5p; hsa-miR-18a-3p; hsa-miR-195-5p; hsa-miR-196a-5p
Annotations derived over miRTarBase (Gene Ontology)	stress-induced premature senescence GO0090400	over-represented	8.32e-06	0.000164	0.000164	2.17408	9	hsa-miR-15b-5p; hsa-miR-16-5p; hsa-miR-17-5p; hsa-miR-181a-5p; hsa-miR-181b-5p; hsa-miR-181c-5p; hsa-miR-18a-3p; hsa-miR-195-5p; hsa-miR-196a-5p
Annotations derived over miRTarBase (Gene Ontology)	COP9 signalosome GO0008180	over-represented	8.37e-06	0.000165	0.000165	3.11866	10	hsa-miR-605-5p; hsa-miR-15b-5p; hsa-miR-16-5p; hsa-miR-17-5p; hsa-miR-181a-5p; hsa-miR-181b-5p; hsa-miR-181c-5p; hsa-miR-18a-3p; hsa-miR-195-5p; hsa-miR-196a-5p
Annotations derived over miRTarBase (Gene Ontology)	mRNA polyadenylation GO0006378	over-represented	8.45e-06	0.000166	0.000166	2.17799	9	hsa-miR-15b-5p; hsa-miR-16-5p; hsa-miR-17-5p; hsa-miR-181a-5p; hsa-miR-181b-5p; hsa-miR-181c-5p; hsa-miR-18a-3p; hsa-miR-195-5p; hsa-miR-196a-5p
Diseases (MNDR)	IgA glomerulonephritis	over-represented	9.78e-05	0.000166	0.000166	0.275862	4	hsa-miR-16-5p; hsa-miR-17-5p; hsa-miR-181a-5p; hsa-miR-196a-5p
Diseases (MNDR)	Lesch-Nyhan syndrome	over-represented	9.77e-05	0.000166	0.000166	0.0991379	3	hsa-miR-17-5p; hsa-miR-181a-5p; hsa-miR-195-5p
Gene Ontology (miRWalk)	GO0035094 response to nicotine	over-represented	4.99e-07	0.000169	0.000169	1.09029	8	hsa-miR-15b-5p; hsa-miR-16-5p; hsa-miR-17-5p; hsa-miR-181a-5p; hsa-miR-181b-5p; hsa-miR-181c-5p; hsa-miR-195-5p; hsa-miR-196a-5p
Diseases (MNDR)	gallbladder adenocarcinoma	over-represented	9.99e-05	0.000169	0.000169	0.0172414	2	hsa-miR-16-5p; hsa-miR-17-5p
Diseases (MNDR)	plasmacytoma	over-represented	9.99e-05	0.000169	0.000169	0.0172414	2	hsa-miR-16-5p; hsa-miR-17-5p
Diseases (MNDR)	Heart Failure	over-represented	0.000103	0.000173	0.000173	0.560345	5	hsa-miR-15b-5p; hsa-miR-16-5p; hsa-miR-17-5p; hsa-miR-181b-5p; hsa-miR-195-5p
Target genes (miRTarBase)	ARSJ	over-represented	6.5e-06	0.000174	0.000174	0.140515	4	hsa-miR-17-5p; hsa-miR-181a-5p; hsa-miR-181b-5p; hsa-miR-181c-5p
Target genes (miRTarBase)	IVNS1ABP	over-represented	6.5e-06	0.000174	0.000174	0.140515	4	hsa-miR-605-5p; hsa-miR-15b-5p; hsa-miR-16-5p; hsa-miR-195-5p
Target genes (miRTarBase)	PLPBP	over-represented	6.5e-06	0.000174	0.000174	0.140515	4	hsa-miR-15b-5p; hsa-miR-16-5p; hsa-miR-181a-5p; hsa-miR-195-5p
Target genes (miRTarBase)	PPP6C	over-represented	6.5e-06	0.000174	0.000174	0.140515	4	hsa-miR-15b-5p; hsa-miR-16-5p; hsa-miR-17-5p; hsa-miR-195-5p
Diseases (MNDR)	inflammatory bowel disease	over-represented	0.000104	0.000174	0.000174	0.280172	4	hsa-miR-16-5p; hsa-miR-17-5p; hsa-miR-181a-5p; hsa-miR-181b-5p
Diseases (MNDR)	squamous cell neoplasm	over-represented	0.000104	0.000174	0.000174	0.280172	4	hsa-miR-16-5p; hsa-miR-17-5p; hsa-miR-181c-5p; hsa-miR-195-5p
Target genes (miRTarBase)	CBFA2T3	over-represented	6.96e-06	0.000176	0.000176	0.0429352	3	hsa-miR-15b-5p; hsa-miR-16-5p; hsa-miR-195-5p
Target genes (miRTarBase)	CHCHD7	over-represented	6.96e-06	0.000176	0.000176	0.0429352	3	hsa-miR-181a-5p; hsa-miR-181b-5p; hsa-miR-181c-5p
Target genes (miRTarBase)	HFM1	over-represented	6.96e-06	0.000176	0.000176	0.0429352	3	hsa-miR-181a-5p; hsa-miR-181b-5p; hsa-miR-181c-5p
Target genes (miRTarBase)	RHOV	over-represented	6.96e-06	0.000176	0.000176	0.0429352	3	hsa-miR-15b-5p; hsa-miR-16-5p; hsa-miR-195-5p
Target genes (miRTarBase)	SIPA1L1	over-represented	6.96e-06	0.000176	0.000176	0.0429352	3	hsa-miR-181a-5p; hsa-miR-181b-5p; hsa-miR-181c-5p
Target genes (miRTarBase)	SUV39H2	over-represented	6.96e-06	0.000176	0.000176	0.0429352	3	hsa-miR-181a-5p; hsa-miR-181b-5p; hsa-miR-181c-5p
Target genes (miRTarBase)	TAF15	over-represented	6.96e-06	0.000176	0.000176	0.0429352	3	hsa-miR-16-5p; hsa-miR-181a-5p; hsa-miR-196a-5p
Target genes (miRTarBase)	TBC1D20	over-represented	6.96e-06	0.000176	0.000176	0.0429352	3	hsa-miR-15b-5p; hsa-miR-16-5p; hsa-miR-195-5p
Annotations derived over miRTarBase (Gene Ontology)	histone acetyltransferase complex GO0000123	over-represented	9e-06	0.000176	0.000176	2.1936	9	hsa-miR-15b-5p; hsa-miR-16-5p; hsa-miR-17-5p; hsa-miR-181a-5p; hsa-miR-181b-5p; hsa-miR-181c-5p; hsa-miR-18a-3p; hsa-miR-195-5p; hsa-miR-196a-5p
Annotations derived over miRTarBase (Gene Ontology)	microtubule-based peroxisome localization GO0060152	over-represented	9.03e-06	0.000176	0.000176	0.152225	4	hsa-miR-15b-5p; hsa-miR-16-5p; hsa-miR-195-5p; hsa-miR-196a-5p
Annotations derived over miRTarBase (Gene Ontology)	multivesicular body, internal vesicle GO0097487	over-represented	9.03e-06	0.000176	0.000176	0.152225	4	hsa-miR-16-5p; hsa-miR-181a-5p; hsa-miR-181b-5p; hsa-miR-181c-5p
Annotations derived over miRTarBase (Gene Ontology)	T cell secretory granule organization GO0033371	over-represented	9.26e-06	0.000178	0.000178	0.0468384	3	hsa-miR-181a-5p; hsa-miR-181b-5p; hsa-miR-181c-5p
Annotations derived over miRTarBase (Gene Ontology)	adenylate cyclase-activating adrenergic receptor signaling pathway GO0071880	over-represented	9.22e-06	0.000178	0.000178	0.624512	6	hsa-miR-15b-5p; hsa-miR-16-5p; hsa-miR-181a-5p; hsa-miR-181b-5p; hsa-miR-181c-5p; hsa-miR-195-5p
Annotations derived over miRTarBase (Gene Ontology)	maintenance of granzyme B location in T cell secretory granule GO0033382	over-represented	9.26e-06	0.000178	0.000178	0.0468384	3	hsa-miR-181a-5p; hsa-miR-181b-5p; hsa-miR-181c-5p
Annotations derived over miRTarBase (Gene Ontology)	maintenance of protease location in mast cell secretory granule GO0033373	over-represented	9.26e-06	0.000178	0.000178	0.0468384	3	hsa-miR-181a-5p; hsa-miR-181b-5p; hsa-miR-181c-5p
Annotations derived over miRTarBase (Gene Ontology)	miRNA transport GO1990428	over-represented	9.22e-06	0.000178	0.000178	0.624512	6	hsa-miR-15b-5p; hsa-miR-16-5p; hsa-miR-17-5p; hsa-miR-181c-5p; hsa-miR-195-5p; hsa-miR-196a-5p
Annotations derived over miRTarBase (Gene Ontology)	positive regulation of CD4-positive, CD25-positive, alpha-beta regulatory T cell differentiation involved in immune response GO0032834	over-represented	9.26e-06	0.000178	0.000178	0.0468384	3	hsa-miR-15b-5p; hsa-miR-16-5p; hsa-miR-181a-5p
Diseases (MNDR)	large cell neuroendocrine cancer	over-represented	0.000107	0.000178	0.000178	0.564655	5	hsa-miR-605-5p; hsa-miR-17-5p; hsa-miR-181a-5p; hsa-miR-195-5p; hsa-miR-196a-5p
Annotations derived over miRTarBase (Gene Ontology)	beta-catenin destruction complex GO0030877	over-represented	9.42e-06	0.000181	0.000181	1.01483	7	hsa-miR-15b-5p; hsa-miR-16-5p; hsa-miR-17-5p; hsa-miR-181a-5p; hsa-miR-181b-5p; hsa-miR-181c-5p; hsa-miR-195-5p
Annotations derived over miRTarBase (Gene Ontology)	endothelial cell chemotaxis GO0035767	over-represented	9.42e-06	0.000181	0.000181	1.01483	7	hsa-miR-15b-5p; hsa-miR-16-5p; hsa-miR-17-5p; hsa-miR-181a-5p; hsa-miR-18a-3p; hsa-miR-195-5p; hsa-miR-196a-5p
Target genes (miRTarBase)	LMAN1	over-represented	7.28e-06	0.000183	0.000183	0.144418	4	hsa-miR-181a-5p; hsa-miR-181b-5p; hsa-miR-181c-5p; hsa-miR-18a-3p
Annotations derived over miRTarBase (Gene Ontology)	positive regulation of cell proliferation in bone marrow GO0071864	over-represented	9.57e-06	0.000183	0.000183	0.628415	6	hsa-miR-16-5p; hsa-miR-17-5p; hsa-miR-181a-5p; hsa-miR-181b-5p; hsa-miR-181c-5p; hsa-miR-196a-5p
Diseases (MNDR)	Ependymoma	over-represented	0.000111	0.000184	0.000184	0.568966	5	hsa-miR-16-5p; hsa-miR-17-5p; hsa-miR-181a-5p; hsa-miR-181b-5p; hsa-miR-196a-5p
Diseases (MNDR)	myelodysplasticmyeloproliferative neoplasm	over-represented	0.00011	0.000184	0.000184	0.284483	4	hsa-miR-17-5p; hsa-miR-181c-5p; hsa-miR-195-5p; hsa-miR-196a-5p
Diseases (MNDR)	astrocytoma	over-represented	0.000111	0.000185	0.000185	0.961207	6	hsa-miR-15b-5p; hsa-miR-16-5p; hsa-miR-17-5p; hsa-miR-181a-5p; hsa-miR-181b-5p; hsa-miR-195-5p
Annotations derived over miRTarBase (Gene Ontology)	branching involved in blood vessel morphogenesis GO0001569	over-represented	9.74e-06	0.000186	0.000186	1.53396	8	hsa-miR-15b-5p; hsa-miR-16-5p; hsa-miR-17-5p; hsa-miR-181a-5p; hsa-miR-181c-5p; hsa-miR-18a-3p; hsa-miR-195-5p; hsa-miR-196a-5p
Annotations derived over miRTarBase (Gene Ontology)	activin receptor complex GO0048179	over-represented	9.93e-06	0.000188	0.000188	1.02264	7	hsa-miR-15b-5p; hsa-miR-16-5p; hsa-miR-17-5p; hsa-miR-181a-5p; hsa-miR-181c-5p; hsa-miR-195-5p; hsa-miR-196a-5p
Annotations derived over miRTarBase (Gene Ontology)	anaphase-promoting complex binding GO0010997	over-represented	9.93e-06	0.000188	0.000188	1.02264	7	hsa-miR-15b-5p; hsa-miR-16-5p; hsa-miR-17-5p; hsa-miR-181a-5p; hsa-miR-181b-5p; hsa-miR-181c-5p; hsa-miR-195-5p
Annotations derived over miRTarBase (Gene Ontology)	microglia development GO0014005	over-represented	9.94e-06	0.000188	0.000188	0.347385	5	hsa-miR-15b-5p; hsa-miR-16-5p; hsa-miR-17-5p; hsa-miR-195-5p; hsa-miR-196a-5p
Annotations derived over miRTarBase (Gene Ontology)	tumor necrosis factor production GO0032640	over-represented	9.94e-06	0.000188	0.000188	0.347385	5	hsa-miR-15b-5p; hsa-miR-16-5p; hsa-miR-17-5p; hsa-miR-195-5p; hsa-miR-196a-5p
Annotations derived over miRTarBase (Gene Ontology)	HLH domain binding GO0043398	over-represented	1e-05	0.000189	0.000189	0.156128	4	hsa-miR-17-5p; hsa-miR-181a-5p; hsa-miR-181b-5p; hsa-miR-181c-5p
Annotations derived over miRTarBase (Gene Ontology)	negative regulation of JNK cascade GO0046329	over-represented	1e-05	0.000189	0.000189	2.22092	9	hsa-miR-605-5p; hsa-miR-15b-5p; hsa-miR-16-5p; hsa-miR-17-5p; hsa-miR-181a-5p; hsa-miR-181b-5p; hsa-miR-18a-3p; hsa-miR-195-5p; hsa-miR-196a-5p
Annotations derived over miRTarBase (Gene Ontology)	nucleosome disassembly GO0006337	over-represented	1e-05	0.000189	0.000189	2.22092	9	hsa-miR-15b-5p; hsa-miR-16-5p; hsa-miR-17-5p; hsa-miR-181a-5p; hsa-miR-181b-5p; hsa-miR-181c-5p; hsa-miR-18a-3p; hsa-miR-195-5p; hsa-miR-196a-5p
Annotations derived over miRTarBase (Gene Ontology)	Lys63-specific deubiquitinase activity GO0061578	over-represented	1.02e-05	0.000191	0.000191	2.22482	9	hsa-miR-605-5p; hsa-miR-15b-5p; hsa-miR-16-5p; hsa-miR-17-5p; hsa-miR-181a-5p; hsa-miR-181b-5p; hsa-miR-18a-3p; hsa-miR-195-5p; hsa-miR-196a-5p
Annotations derived over miRTarBase (Gene Ontology)	ESCRT III complex GO0000815	over-represented	1.03e-05	0.000193	0.000193	0.636222	6	hsa-miR-15b-5p; hsa-miR-16-5p; hsa-miR-181a-5p; hsa-miR-181b-5p; hsa-miR-181c-5p; hsa-miR-195-5p
Diseases (MNDR)	dilated cardiomyopathy	over-represented	0.000119	0.000197	0.000197	0.577586	5	hsa-miR-15b-5p; hsa-miR-16-5p; hsa-miR-17-5p; hsa-miR-181a-5p; hsa-miR-195-5p
Annotations derived over miRTarBase (Gene Ontology)	calcium-transporting ATPase activity GO0005388	over-represented	1.07e-05	0.000199	0.000199	0.640125	6	hsa-miR-15b-5p; hsa-miR-17-5p; hsa-miR-181a-5p; hsa-miR-181b-5p; hsa-miR-181c-5p; hsa-miR-18a-3p
Annotations derived over miRTarBase (Gene Ontology)	endolysosome membrane GO0036020	over-represented	1.07e-05	0.000199	0.000199	1.55347	8	hsa-miR-605-5p; hsa-miR-15b-5p; hsa-miR-16-5p; hsa-miR-17-5p; hsa-miR-181a-5p; hsa-miR-181b-5p; hsa-miR-181c-5p; hsa-miR-195-5p
Annotations derived over miRTarBase (Gene Ontology)	phosphorylation GO0016310	over-represented	1.07e-05	0.000199	0.000199	3.19672	10	hsa-miR-605-5p; hsa-miR-15b-5p; hsa-miR-16-5p; hsa-miR-17-5p; hsa-miR-181a-5p; hsa-miR-181b-5p; hsa-miR-181c-5p; hsa-miR-18a-3p; hsa-miR-195-5p; hsa-miR-196a-5p
Annotations derived over miRTarBase (Gene Ontology)	plus-end-directed vesicle transport along microtubule GO0072383	over-represented	1.07e-05	0.000199	0.000199	1.03435	7	hsa-miR-15b-5p; hsa-miR-16-5p; hsa-miR-17-5p; hsa-miR-181a-5p; hsa-miR-181b-5p; hsa-miR-181c-5p; hsa-miR-195-5p
Annotations derived over miRTarBase (Gene Ontology)	positive regulation of viral release from host cell GO1902188	over-represented	1.07e-05	0.000199	0.000199	1.03435	7	hsa-miR-15b-5p; hsa-miR-16-5p; hsa-miR-17-5p; hsa-miR-181a-5p; hsa-miR-181b-5p; hsa-miR-181c-5p; hsa-miR-195-5p
Target genes (miRTarBase)	GGA3	over-represented	8.12e-06	0.0002	0.0002	0.148322	4	hsa-miR-15b-5p; hsa-miR-16-5p; hsa-miR-195-5p; hsa-miR-196a-5p
Target genes (miRTarBase)	IER2	over-represented	8.12e-06	0.0002	0.0002	0.148322	4	hsa-miR-15b-5p; hsa-miR-16-5p; hsa-miR-18a-3p; hsa-miR-195-5p
Target genes (miRTarBase)	PEX13	over-represented	8.12e-06	0.0002	0.0002	0.148322	4	hsa-miR-15b-5p; hsa-miR-16-5p; hsa-miR-195-5p; hsa-miR-196a-5p
Annotations derived over miRTarBase (Gene Ontology)	regulation of Wnt signaling pathway GO0030111	over-represented	1.08e-05	0.000201	0.000201	2.24044	9	hsa-miR-605-5p; hsa-miR-15b-5p; hsa-miR-16-5p; hsa-miR-17-5p; hsa-miR-181a-5p; hsa-miR-181b-5p; hsa-miR-181c-5p; hsa-miR-195-5p; hsa-miR-196a-5p
Gene Ontology (miRWalk)	GO0002326 b cell lineage commitment	over-represented	6.44e-07	0.000201	0.000201	1.12436	8	hsa-miR-605-5p; hsa-miR-15b-5p; hsa-miR-16-5p; hsa-miR-17-5p; hsa-miR-181a-5p; hsa-miR-181b-5p; hsa-miR-181c-5p; hsa-miR-195-5p
Annotations derived over miRTarBase (Gene Ontology)	ATP synthesis coupled proton transport GO0015986	over-represented	1.1e-05	0.000203	0.000203	1.03825	7	hsa-miR-15b-5p; hsa-miR-16-5p; hsa-miR-17-5p; hsa-miR-181b-5p; hsa-miR-18a-3p; hsa-miR-195-5p; hsa-miR-196a-5p
Annotations derived over miRTarBase (Gene Ontology)	polyA binding GO0008143	over-represented	1.12e-05	0.000206	0.000206	1.56128	8	hsa-miR-15b-5p; hsa-miR-16-5p; hsa-miR-17-5p; hsa-miR-181a-5p; hsa-miR-181b-5p; hsa-miR-181c-5p; hsa-miR-18a-3p; hsa-miR-195-5p
Gene Ontology (miRWalk)	GO0017053 transcriptional repressor complex	over-represented	7.62e-07	0.000206	0.000206	1.70358	9	hsa-miR-15b-5p; hsa-miR-16-5p; hsa-miR-17-5p; hsa-miR-181a-5p; hsa-miR-181b-5p; hsa-miR-181c-5p; hsa-miR-18a-3p; hsa-miR-195-5p; hsa-miR-196a-5p
Gene Ontology (miRWalk)	GO0070059 intrinsic apoptotic signaling pathway in response to endoplasmic reticulum stress	over-represented	7.28e-07	0.000206	0.000206	1.1414	8	hsa-miR-15b-5p; hsa-miR-16-5p; hsa-miR-17-5p; hsa-miR-181a-5p; hsa-miR-181b-5p; hsa-miR-181c-5p; hsa-miR-18a-3p; hsa-miR-195-5p
Annotations derived over miRTarBase (Gene Ontology)	p38MAPK cascade GO0038066	over-represented	1.13e-05	0.000207	0.000207	1.04215	7	hsa-miR-15b-5p; hsa-miR-16-5p; hsa-miR-17-5p; hsa-miR-181a-5p; hsa-miR-181b-5p; hsa-miR-181c-5p; hsa-miR-195-5p
Annotations derived over miRTarBase (Gene Ontology)	positive regulation of exosomal secretion GO1903543	over-represented	1.13e-05	0.000207	0.000207	1.04215	7	hsa-miR-15b-5p; hsa-miR-16-5p; hsa-miR-17-5p; hsa-miR-181a-5p; hsa-miR-181b-5p; hsa-miR-181c-5p; hsa-miR-195-5p
Annotations derived over miRTarBase (Gene Ontology)	protein localization to cell surface GO0034394	over-represented	1.14e-05	0.000208	0.000208	1.56518	8	hsa-miR-15b-5p; hsa-miR-16-5p; hsa-miR-17-5p; hsa-miR-181a-5p; hsa-miR-181b-5p; hsa-miR-181c-5p; hsa-miR-195-5p; hsa-miR-196a-5p
Pathways (KEGG)	Histidine metabolism	over-represented	3.27e-06	0.00021	0.00021	1.33359	8	hsa-miR-15b-5p; hsa-miR-16-5p; hsa-miR-17-5p; hsa-miR-181a-5p; hsa-miR-181b-5p; hsa-miR-181c-5p; hsa-miR-195-5p; hsa-miR-196a-5p
Annotations derived over miRTarBase (Gene Ontology)	GTPase inhibitor activity GO0005095	over-represented	1.16e-05	0.000211	0.000211	1.04606	7	hsa-miR-15b-5p; hsa-miR-16-5p; hsa-miR-181a-5p; hsa-miR-181b-5p; hsa-miR-181c-5p; hsa-miR-195-5p; hsa-miR-196a-5p
Annotations derived over miRTarBase (Gene Ontology)	ventricular cardiac muscle tissue morphogenesis GO0055010	over-represented	1.16e-05	0.000211	0.000211	1.04606	7	hsa-miR-15b-5p; hsa-miR-16-5p; hsa-miR-181a-5p; hsa-miR-181b-5p; hsa-miR-181c-5p; hsa-miR-195-5p; hsa-miR-196a-5p
Annotations derived over miRTarBase (Gene Ontology)	positive regulation of inflammatory response GO0050729	over-represented	1.17e-05	0.000212	0.000212	2.25995	9	hsa-miR-605-5p; hsa-miR-15b-5p; hsa-miR-16-5p; hsa-miR-17-5p; hsa-miR-181a-5p; hsa-miR-181b-5p; hsa-miR-181c-5p; hsa-miR-195-5p; hsa-miR-196a-5p
Annotations derived over miRTarBase (Gene Ontology)	positive regulation of mitotic nuclear division GO0045840	over-represented	1.17e-05	0.000212	0.000212	2.25995	9	hsa-miR-605-5p; hsa-miR-15b-5p; hsa-miR-16-5p; hsa-miR-17-5p; hsa-miR-181a-5p; hsa-miR-181b-5p; hsa-miR-181c-5p; hsa-miR-18a-3p; hsa-miR-195-5p
Annotations derived over miRTarBase (Gene Ontology)	positive regulation of cartilage development GO0061036	over-represented	1.19e-05	0.000215	0.000215	1.04996	7	hsa-miR-15b-5p; hsa-miR-16-5p; hsa-miR-17-5p; hsa-miR-181a-5p; hsa-miR-181b-5p; hsa-miR-181c-5p; hsa-miR-195-5p
Diseases (MNDR)	brain disease	over-represented	0.000131	0.000215	0.000215	2.97845	9	hsa-miR-605-5p; hsa-miR-15b-5p; hsa-miR-16-5p; hsa-miR-17-5p; hsa-miR-181a-5p; hsa-miR-181b-5p; hsa-miR-181c-5p; hsa-miR-195-5p; hsa-miR-196a-5p
Annotations derived over miRTarBase (Gene Ontology)	nucleic acid transmembrane transporter activity GO0051032	over-represented	1.2e-05	0.000216	0.000216	0.0507416	3	hsa-miR-15b-5p; hsa-miR-16-5p; hsa-miR-195-5p
Annotations derived over miRTarBase (Gene Ontology)	periciliary membrane compartment GO1990075	over-represented	1.2e-05	0.000216	0.000216	0.0507416	3	hsa-miR-181a-5p; hsa-miR-181b-5p; hsa-miR-181c-5p
Annotations derived over miRTarBase (Gene Ontology)	rRNA adenine-N6,N6--dimethyltransferase activity GO0000179	over-represented	1.2e-05	0.000216	0.000216	0.0507416	3	hsa-miR-15b-5p; hsa-miR-16-5p; hsa-miR-195-5p
Target genes (miRTarBase)	ATG14	over-represented	9.03e-06	0.000217	0.000217	0.152225	4	hsa-miR-15b-5p; hsa-miR-16-5p; hsa-miR-17-5p; hsa-miR-195-5p
Target genes (miRTarBase)	CREG1	over-represented	9.26e-06	0.000217	0.000217	0.0468384	3	hsa-miR-15b-5p; hsa-miR-16-5p; hsa-miR-195-5p
Target genes (miRTarBase)	HUWE1	over-represented	9.03e-06	0.000217	0.000217	0.152225	4	hsa-miR-17-5p; hsa-miR-181a-5p; hsa-miR-181b-5p; hsa-miR-196a-5p
Target genes (miRTarBase)	RASSF5	over-represented	9.26e-06	0.000217	0.000217	0.0468384	3	hsa-miR-15b-5p; hsa-miR-16-5p; hsa-miR-195-5p
Target genes (miRTarBase)	RELT	over-represented	9.26e-06	0.000217	0.000217	0.0468384	3	hsa-miR-15b-5p; hsa-miR-16-5p; hsa-miR-195-5p
Target genes (miRTarBase)	SLC9A6	over-represented	9.26e-06	0.000217	0.000217	0.0468384	3	hsa-miR-15b-5p; hsa-miR-16-5p; hsa-miR-195-5p
Target genes (miRTarBase)	SRGN	over-represented	9.26e-06	0.000217	0.000217	0.0468384	3	hsa-miR-181a-5p; hsa-miR-181b-5p; hsa-miR-181c-5p
Annotations derived over miRTarBase (Gene Ontology)	bile acid biosynthetic process GO0006699	over-represented	1.22e-05	0.000218	0.000218	1.05386	7	hsa-miR-15b-5p; hsa-miR-16-5p; hsa-miR-17-5p; hsa-miR-181a-5p; hsa-miR-181b-5p; hsa-miR-181c-5p; hsa-miR-195-5p
Annotations derived over miRTarBase (Gene Ontology)	midbody abscission GO0061952	over-represented	1.22e-05	0.000218	0.000218	1.05386	7	hsa-miR-605-5p; hsa-miR-15b-5p; hsa-miR-16-5p; hsa-miR-181a-5p; hsa-miR-181b-5p; hsa-miR-181c-5p; hsa-miR-195-5p
Annotations derived over miRTarBase (Gene Ontology)	regulation of cellular response to insulin stimulus GO1900076	over-represented	1.22e-05	0.000218	0.000218	0.163934	4	hsa-miR-17-5p; hsa-miR-181a-5p; hsa-miR-181b-5p; hsa-miR-181c-5p
Diseases (MNDR)	lung adenocarcinoma	over-represented	0.000134	0.00022	0.00022	2.98707	9	hsa-miR-605-5p; hsa-miR-15b-5p; hsa-miR-16-5p; hsa-miR-17-5p; hsa-miR-181a-5p; hsa-miR-181c-5p; hsa-miR-18a-3p; hsa-miR-195-5p; hsa-miR-196a-5p
Annotations derived over miRTarBase (Gene Ontology)	histone methyltransferase activity H3-K9 specific GO0046974	over-represented	1.25e-05	0.000223	0.000223	1.05777	7	hsa-miR-15b-5p; hsa-miR-16-5p; hsa-miR-17-5p; hsa-miR-181a-5p; hsa-miR-181b-5p; hsa-miR-181c-5p; hsa-miR-195-5p
Annotations derived over miRTarBase (Gene Ontology)	bone remodeling GO0046849	over-represented	1.27e-05	0.000226	0.000226	0.659641	6	hsa-miR-15b-5p; hsa-miR-16-5p; hsa-miR-17-5p; hsa-miR-181a-5p; hsa-miR-195-5p; hsa-miR-196a-5p
Annotations derived over miRTarBase (Gene Ontology)	calcium ion transmembrane transport GO0070588	over-represented	1.27e-05	0.000226	0.000226	3.25137	10	hsa-miR-605-5p; hsa-miR-15b-5p; hsa-miR-16-5p; hsa-miR-17-5p; hsa-miR-181a-5p; hsa-miR-181b-5p; hsa-miR-181c-5p; hsa-miR-18a-3p; hsa-miR-195-5p; hsa-miR-196a-5p
Annotations derived over miRTarBase (Gene Ontology)	negative regulation of cold-induced thermogenesis GO0120163	over-represented	1.27e-05	0.000226	0.000226	3.25137	10	hsa-miR-605-5p; hsa-miR-15b-5p; hsa-miR-16-5p; hsa-miR-17-5p; hsa-miR-181a-5p; hsa-miR-181b-5p; hsa-miR-181c-5p; hsa-miR-18a-3p; hsa-miR-195-5p; hsa-miR-196a-5p
Annotations derived over miRTarBase (Gene Ontology)	chromatin silencing GO0006342	over-represented	1.28e-05	0.000226	0.000226	2.28337	9	hsa-miR-15b-5p; hsa-miR-16-5p; hsa-miR-17-5p; hsa-miR-181a-5p; hsa-miR-181b-5p; hsa-miR-181c-5p; hsa-miR-18a-3p; hsa-miR-195-5p; hsa-miR-196a-5p
Annotations derived over miRTarBase (Gene Ontology)	phagocytosis GO0006909	over-represented	1.28e-05	0.000226	0.000226	2.28337	9	hsa-miR-605-5p; hsa-miR-15b-5p; hsa-miR-16-5p; hsa-miR-17-5p; hsa-miR-181a-5p; hsa-miR-181b-5p; hsa-miR-181c-5p; hsa-miR-195-5p; hsa-miR-196a-5p
Gene Ontology (miRWalk)	GO0000790 nuclear chromatin	over-represented	1.08e-06	0.000227	0.000227	2.58944	10	hsa-miR-605-5p; hsa-miR-15b-5p; hsa-miR-16-5p; hsa-miR-17-5p; hsa-miR-181a-5p; hsa-miR-181b-5p; hsa-miR-181c-5p; hsa-miR-18a-3p; hsa-miR-195-5p; hsa-miR-196a-5p
Gene Ontology (miRWalk)	GO0002011 morphogenesis of an epithelial sheet	over-represented	1.16e-06	0.000227	0.000227	0.783646	7	hsa-miR-16-5p; hsa-miR-17-5p; hsa-miR-181a-5p; hsa-miR-181c-5p; hsa-miR-18a-3p; hsa-miR-195-5p; hsa-miR-196a-5p
Gene Ontology (miRWalk)	GO0033591 response to l ascorbic acid	over-represented	1.16e-06	0.000227	0.000227	0.783646	7	hsa-miR-15b-5p; hsa-miR-16-5p; hsa-miR-17-5p; hsa-miR-181a-5p; hsa-miR-181b-5p; hsa-miR-181c-5p; hsa-miR-195-5p
Gene Ontology (miRWalk)	GO0040018 positive regulation of multicellular organism growth	over-represented	1.17e-06	0.000227	0.000227	1.20954	8	hsa-miR-15b-5p; hsa-miR-16-5p; hsa-miR-17-5p; hsa-miR-181a-5p; hsa-miR-181b-5p; hsa-miR-181c-5p; hsa-miR-18a-3p; hsa-miR-195-5p
Gene Ontology (miRWalk)	GO0045636 positive regulation of melanocyte differentiation	over-represented	9.92e-07	0.000227	0.000227	0.76661	7	hsa-miR-15b-5p; hsa-miR-16-5p; hsa-miR-17-5p; hsa-miR-181a-5p; hsa-miR-181b-5p; hsa-miR-181c-5p; hsa-miR-195-5p
Gene Ontology (miRWalk)	GO0046930 pore complex	over-represented	9.27e-07	0.000227	0.000227	1.17547	8	hsa-miR-15b-5p; hsa-miR-16-5p; hsa-miR-17-5p; hsa-miR-181a-5p; hsa-miR-181b-5p; hsa-miR-181c-5p; hsa-miR-195-5p; hsa-miR-196a-5p
Diseases (MNDR)	frontotemporal dementia	over-represented	0.000139	0.000229	0.000229	0.301724	4	hsa-miR-605-5p; hsa-miR-181a-5p; hsa-miR-181b-5p; hsa-miR-181c-5p
Annotations derived over miRTarBase (Gene Ontology)	negative regulation of neurotransmitter secretion GO0046929	over-represented	1.3e-05	0.00023	0.00023	0.366901	5	hsa-miR-16-5p; hsa-miR-17-5p; hsa-miR-181a-5p; hsa-miR-181b-5p; hsa-miR-181c-5p
Annotations derived over miRTarBase (Gene Ontology)	Golgi trans cisterna GO0000138	over-represented	1.31e-05	0.00023	0.00023	1.06557	7	hsa-miR-605-5p; hsa-miR-15b-5p; hsa-miR-16-5p; hsa-miR-17-5p; hsa-miR-181c-5p; hsa-miR-195-5p; hsa-miR-196a-5p
Annotations derived over miRTarBase (Gene Ontology)	regulation of neuron apoptotic process GO0043523	over-represented	1.31e-05	0.00023	0.00023	1.06557	7	hsa-miR-15b-5p; hsa-miR-16-5p; hsa-miR-17-5p; hsa-miR-181a-5p; hsa-miR-181c-5p; hsa-miR-18a-3p; hsa-miR-195-5p
Annotations derived over miRTarBase (Gene Ontology)	positive regulation of lysosomal protein catabolic process GO1905167	over-represented	1.32e-05	0.00023	0.00023	0.663544	6	hsa-miR-605-5p; hsa-miR-17-5p; hsa-miR-181a-5p; hsa-miR-181b-5p; hsa-miR-181c-5p; hsa-miR-196a-5p
Target genes (miRTarBase)	RPL14	over-represented	9.94e-06	0.000232	0.000232	0.347385	5	hsa-miR-15b-5p; hsa-miR-16-5p; hsa-miR-17-5p; hsa-miR-181a-5p; hsa-miR-195-5p
Target genes (miRTarBase)	VCL	over-represented	1e-05	0.000232	0.000232	0.156128	4	hsa-miR-15b-5p; hsa-miR-16-5p; hsa-miR-195-5p; hsa-miR-196a-5p
Diseases (MNDR)	ataxia telangiectasia	over-represented	0.000142	0.000233	0.000233	0.112069	3	hsa-miR-16-5p; hsa-miR-181c-5p; hsa-miR-195-5p
Annotations derived over miRTarBase (Gene Ontology)	extracellular transport GO0006858	over-represented	1.34e-05	0.000234	0.000234	0.167838	4	hsa-miR-17-5p; hsa-miR-181a-5p; hsa-miR-181b-5p; hsa-miR-181c-5p
Annotations derived over miRTarBase (Gene Ontology)	glucose import GO0046323	over-represented	1.34e-05	0.000234	0.000234	0.167838	4	hsa-miR-15b-5p; hsa-miR-181a-5p; hsa-miR-181b-5p; hsa-miR-181c-5p
Annotations derived over miRTarBase (Gene Ontology)	peroxisomal importomer complex GO1990429	over-represented	1.34e-05	0.000234	0.000234	0.167838	4	hsa-miR-15b-5p; hsa-miR-16-5p; hsa-miR-195-5p; hsa-miR-196a-5p
Annotations derived over miRTarBase (Gene Ontology)	protein insertion into mitochondrial membrane involved in apoptotic signaling pathway GO0001844	over-represented	1.34e-05	0.000234	0.000234	1.06948	7	hsa-miR-15b-5p; hsa-miR-17-5p; hsa-miR-181a-5p; hsa-miR-181b-5p; hsa-miR-181c-5p; hsa-miR-18a-3p; hsa-miR-195-5p
Annotations derived over miRTarBase (Gene Ontology)	apoptotic DNA fragmentation GO0006309	over-represented	1.36e-05	0.000236	0.000236	2.29899	9	hsa-miR-15b-5p; hsa-miR-16-5p; hsa-miR-17-5p; hsa-miR-181a-5p; hsa-miR-181b-5p; hsa-miR-181c-5p; hsa-miR-18a-3p; hsa-miR-195-5p; hsa-miR-196a-5p
Annotations derived over miRTarBase (Gene Ontology)	positive regulation of chemokine biosynthetic process GO0045080	over-represented	1.36e-05	0.000236	0.000236	0.667447	6	hsa-miR-15b-5p; hsa-miR-16-5p; hsa-miR-17-5p; hsa-miR-181a-5p; hsa-miR-195-5p; hsa-miR-196a-5p
Annotations derived over miRTarBase (Gene Ontology)	GABA-ergic synapse GO0098982	over-represented	1.37e-05	0.000237	0.000237	0.370804	5	hsa-miR-17-5p; hsa-miR-181a-5p; hsa-miR-181b-5p; hsa-miR-181c-5p; hsa-miR-18a-3p
Annotations derived over miRTarBase (Gene Ontology)	negative regulation of protein homooligomerization GO0032463	over-represented	1.37e-05	0.000237	0.000237	0.370804	5	hsa-miR-15b-5p; hsa-miR-16-5p; hsa-miR-17-5p; hsa-miR-18a-3p; hsa-miR-195-5p
Annotations derived over miRTarBase (Gene Ontology)	anterograde axonal transport GO0008089	over-represented	1.38e-05	0.000238	0.000238	2.30289	9	hsa-miR-15b-5p; hsa-miR-16-5p; hsa-miR-17-5p; hsa-miR-181a-5p; hsa-miR-181b-5p; hsa-miR-181c-5p; hsa-miR-18a-3p; hsa-miR-195-5p; hsa-miR-196a-5p
Gene Ontology (miRWalk)	GO0010332 response to gamma radiation	over-represented	1.3e-06	0.00024	0.00024	1.80579	9	hsa-miR-605-5p; hsa-miR-15b-5p; hsa-miR-16-5p; hsa-miR-17-5p; hsa-miR-181a-5p; hsa-miR-181b-5p; hsa-miR-181c-5p; hsa-miR-18a-3p; hsa-miR-195-5p
Diseases (MNDR)	Peripheral Nervous System Diseases	over-represented	0.000147	0.00024	0.00024	0.306034	4	hsa-miR-15b-5p; hsa-miR-181b-5p; hsa-miR-181c-5p; hsa-miR-195-5p
Target genes (miRTarBase)	YTHDC1	over-represented	1.05e-05	0.000242	0.000242	0.351288	5	hsa-miR-15b-5p; hsa-miR-16-5p; hsa-miR-17-5p; hsa-miR-18a-3p; hsa-miR-195-5p
Annotations derived over miRTarBase (Gene Ontology)	negative regulation of helicase activity GO0051097	over-represented	1.41e-05	0.000242	0.000242	0.671351	6	hsa-miR-605-5p; hsa-miR-16-5p; hsa-miR-17-5p; hsa-miR-181a-5p; hsa-miR-181b-5p; hsa-miR-181c-5p
Gene Ontology (miRWalk)	GO0003014 renal system process	over-represented	1.59e-06	0.000244	0.000244	0.817717	7	hsa-miR-15b-5p; hsa-miR-16-5p; hsa-miR-17-5p; hsa-miR-181a-5p; hsa-miR-181b-5p; hsa-miR-181c-5p; hsa-miR-195-5p
Gene Ontology (miRWalk)	GO0007249 i kappab kinase nf kappab cascade	over-represented	1.47e-06	0.000244	0.000244	1.24361	8	hsa-miR-15b-5p; hsa-miR-16-5p; hsa-miR-17-5p; hsa-miR-181a-5p; hsa-miR-181b-5p; hsa-miR-18a-3p; hsa-miR-195-5p; hsa-miR-196a-5p
Gene Ontology (miRWalk)	GO0031647 regulation of protein stability	over-represented	1.68e-06	0.000244	0.000244	1.8569	9	hsa-miR-15b-5p; hsa-miR-16-5p; hsa-miR-17-5p; hsa-miR-181a-5p; hsa-miR-181b-5p; hsa-miR-181c-5p; hsa-miR-18a-3p; hsa-miR-195-5p; hsa-miR-196a-5p
Gene Ontology (miRWalk)	GO0035176 social behavior	over-represented	1.64e-06	0.000244	0.000244	1.26065	8	hsa-miR-16-5p; hsa-miR-17-5p; hsa-miR-181a-5p; hsa-miR-181b-5p; hsa-miR-181c-5p; hsa-miR-18a-3p; hsa-miR-195-5p; hsa-miR-196a-5p
Gene Ontology (miRWalk)	GO0042475 odontogenesis of dentin containing tooth	over-represented	1.42e-06	0.000244	0.000244	1.82283	9	hsa-miR-15b-5p; hsa-miR-16-5p; hsa-miR-17-5p; hsa-miR-181a-5p; hsa-miR-181b-5p; hsa-miR-181c-5p; hsa-miR-18a-3p; hsa-miR-195-5p; hsa-miR-196a-5p
Gene Ontology (miRWalk)	GO0048709 oligodendrocyte differentiation	over-represented	1.64e-06	0.000244	0.000244	1.26065	8	hsa-miR-15b-5p; hsa-miR-16-5p; hsa-miR-17-5p; hsa-miR-181a-5p; hsa-miR-181b-5p; hsa-miR-181c-5p; hsa-miR-195-5p; hsa-miR-196a-5p
Annotations derived over miRTarBase (Gene Ontology)	DNA damage checkpoint GO0000077	over-represented	1.42e-05	0.000244	0.000244	2.31069	9	hsa-miR-15b-5p; hsa-miR-16-5p; hsa-miR-17-5p; hsa-miR-181a-5p; hsa-miR-181b-5p; hsa-miR-181c-5p; hsa-miR-18a-3p; hsa-miR-195-5p; hsa-miR-196a-5p
Diseases (MNDR)	skin disease	over-represented	0.00015	0.000245	0.000245	1.01293	6	hsa-miR-15b-5p; hsa-miR-17-5p; hsa-miR-181a-5p; hsa-miR-181b-5p; hsa-miR-181c-5p; hsa-miR-196a-5p
Annotations derived over miRTarBase (Gene Ontology)	regulation of cell cycle process GO0010564	over-represented	1.45e-05	0.000248	0.000248	1.08119	7	hsa-miR-15b-5p; hsa-miR-16-5p; hsa-miR-181a-5p; hsa-miR-181b-5p; hsa-miR-181c-5p; hsa-miR-195-5p; hsa-miR-196a-5p
Annotations derived over miRTarBase (Gene Ontology)	activin receptor signaling pathway GO0032924	over-represented	1.46e-05	0.000248	0.000248	1.61593	8	hsa-miR-15b-5p; hsa-miR-16-5p; hsa-miR-17-5p; hsa-miR-181a-5p; hsa-miR-181c-5p; hsa-miR-18a-3p; hsa-miR-195-5p; hsa-miR-196a-5p
Annotations derived over miRTarBase (Gene Ontology)	negative regulation of gene expression, epigenetic GO0045814	over-represented	1.45e-05	0.000248	0.000248	3.2943	10	hsa-miR-605-5p; hsa-miR-15b-5p; hsa-miR-16-5p; hsa-miR-17-5p; hsa-miR-181a-5p; hsa-miR-181b-5p; hsa-miR-181c-5p; hsa-miR-18a-3p; hsa-miR-195-5p; hsa-miR-196a-5p
Annotations derived over miRTarBase (Gene Ontology)	post-Golgi vesicle-mediated transport GO0006892	over-represented	1.46e-05	0.000248	0.000248	1.61593	8	hsa-miR-15b-5p; hsa-miR-16-5p; hsa-miR-17-5p; hsa-miR-181a-5p; hsa-miR-181b-5p; hsa-miR-181c-5p; hsa-miR-18a-3p; hsa-miR-195-5p
Target genes (miRTarBase)	ATP2B1	over-represented	1.11e-05	0.000249	0.000249	0.160031	4	hsa-miR-17-5p; hsa-miR-181a-5p; hsa-miR-181b-5p; hsa-miR-181c-5p
Target genes (miRTarBase)	CCNE2	over-represented	1.11e-05	0.000249	0.000249	0.160031	4	hsa-miR-15b-5p; hsa-miR-16-5p; hsa-miR-195-5p; hsa-miR-196a-5p
Target genes (miRTarBase)	PLRG1	over-represented	1.11e-05	0.000249	0.000249	0.160031	4	hsa-miR-15b-5p; hsa-miR-16-5p; hsa-miR-17-5p; hsa-miR-195-5p
Target genes (miRTarBase)	RAB23	over-represented	1.11e-05	0.000249	0.000249	0.160031	4	hsa-miR-15b-5p; hsa-miR-16-5p; hsa-miR-17-5p; hsa-miR-195-5p
Target genes (miRTarBase)	CDX2	over-represented	1.2e-05	0.000251	0.000251	0.0507416	3	hsa-miR-181a-5p; hsa-miR-181b-5p; hsa-miR-181c-5p
Target genes (miRTarBase)	FBXO11	over-represented	1.2e-05	0.000251	0.000251	0.0507416	3	hsa-miR-181a-5p; hsa-miR-181b-5p; hsa-miR-181c-5p
Target genes (miRTarBase)	FKBP1C	over-represented	1.2e-05	0.000251	0.000251	0.0507416	3	hsa-miR-181a-5p; hsa-miR-181b-5p; hsa-miR-181c-5p
Target genes (miRTarBase)	KRT33B	over-represented	1.2e-05	0.000251	0.000251	0.0507416	3	hsa-miR-15b-5p; hsa-miR-16-5p; hsa-miR-195-5p
Target genes (miRTarBase)	LRRC8D	over-represented	1.2e-05	0.000251	0.000251	0.0507416	3	hsa-miR-181a-5p; hsa-miR-181b-5p; hsa-miR-181c-5p
Target genes (miRTarBase)	PDCD1	over-represented	1.2e-05	0.000251	0.000251	0.0507416	3	hsa-miR-15b-5p; hsa-miR-16-5p; hsa-miR-195-5p
Target genes (miRTarBase)	RAB11FIP2	over-represented	1.2e-05	0.000251	0.000251	0.0507416	3	hsa-miR-15b-5p; hsa-miR-16-5p; hsa-miR-195-5p
Target genes (miRTarBase)	SCN8A	over-represented	1.2e-05	0.000251	0.000251	0.0507416	3	hsa-miR-181a-5p; hsa-miR-181b-5p; hsa-miR-181c-5p
Target genes (miRTarBase)	SIDT2	over-represented	1.2e-05	0.000251	0.000251	0.0507416	3	hsa-miR-15b-5p; hsa-miR-16-5p; hsa-miR-195-5p
Target genes (miRTarBase)	TLE4	over-represented	1.2e-05	0.000251	0.000251	0.0507416	3	hsa-miR-15b-5p; hsa-miR-16-5p; hsa-miR-195-5p
Target genes (miRTarBase)	ZFP28	over-represented	1.2e-05	0.000251	0.000251	0.0507416	3	hsa-miR-15b-5p; hsa-miR-16-5p; hsa-miR-195-5p
Target genes (miRTarBase)	ZNF266	over-represented	1.2e-05	0.000251	0.000251	0.0507416	3	hsa-miR-181a-5p; hsa-miR-181b-5p; hsa-miR-181c-5p
Annotations derived over miRTarBase (Gene Ontology)	septin complex GO0031105	over-represented	1.48e-05	0.000251	0.000251	1.08509	7	hsa-miR-15b-5p; hsa-miR-16-5p; hsa-miR-17-5p; hsa-miR-181a-5p; hsa-miR-181b-5p; hsa-miR-181c-5p; hsa-miR-195-5p
Annotations derived over miRTarBase (Gene Ontology)	septin ring GO0005940	over-represented	1.48e-05	0.000251	0.000251	1.08509	7	hsa-miR-15b-5p; hsa-miR-16-5p; hsa-miR-17-5p; hsa-miR-181a-5p; hsa-miR-181b-5p; hsa-miR-181c-5p; hsa-miR-195-5p
Annotations derived over miRTarBase (Gene Ontology)	negative regulation of fat cell differentiation GO0045599	over-represented	1.49e-05	0.000251	0.000251	2.3224	9	hsa-miR-15b-5p; hsa-miR-16-5p; hsa-miR-17-5p; hsa-miR-181a-5p; hsa-miR-181b-5p; hsa-miR-181c-5p; hsa-miR-18a-3p; hsa-miR-195-5p; hsa-miR-196a-5p
Diseases (MNDR)	carcinoma	over-represented	0.000155	0.000252	0.000252	3.03879	9	hsa-miR-605-5p; hsa-miR-15b-5p; hsa-miR-16-5p; hsa-miR-17-5p; hsa-miR-181a-5p; hsa-miR-181b-5p; hsa-miR-181c-5p; hsa-miR-195-5p; hsa-miR-196a-5p
Diseases (MNDR)	rectum cancer	over-represented	0.000156	0.000252	0.000252	0.310345	4	hsa-miR-17-5p; hsa-miR-181a-5p; hsa-miR-181b-5p; hsa-miR-195-5p
Target genes (miRTarBase)	BTN3A3	over-represented	1.22e-05	0.000252	0.000252	0.163934	4	hsa-miR-15b-5p; hsa-miR-16-5p; hsa-miR-17-5p; hsa-miR-195-5p
Target genes (miRTarBase)	MAP3K3	over-represented	1.22e-05	0.000252	0.000252	0.163934	4	hsa-miR-17-5p; hsa-miR-181a-5p; hsa-miR-181b-5p; hsa-miR-181c-5p
Annotations derived over miRTarBase (Gene Ontology)	late endosome to vacuole transport GO0045324	over-represented	1.51e-05	0.000254	0.000254	0.679157	6	hsa-miR-15b-5p; hsa-miR-16-5p; hsa-miR-181a-5p; hsa-miR-181b-5p; hsa-miR-181c-5p; hsa-miR-195-5p
Annotations derived over miRTarBase (Gene Ontology)	inhibin-betaglycan-ActRII complex GO0034673	over-represented	1.52e-05	0.000256	0.000256	0.37861	5	hsa-miR-15b-5p; hsa-miR-16-5p; hsa-miR-181a-5p; hsa-miR-195-5p; hsa-miR-196a-5p
Annotations derived over miRTarBase (Gene Ontology)	positive regulation of ER to Golgi vesicle-mediated transport GO1902953	over-represented	1.53e-05	0.000256	0.000256	0.0546448	3	hsa-miR-15b-5p; hsa-miR-16-5p; hsa-miR-195-5p
Gene Ontology (miRWalk)	GO0001782 b cell homeostasis	over-represented	1.83e-06	0.000257	0.000257	1.27768	8	hsa-miR-15b-5p; hsa-miR-16-5p; hsa-miR-17-5p; hsa-miR-181a-5p; hsa-miR-181b-5p; hsa-miR-181c-5p; hsa-miR-195-5p; hsa-miR-196a-5p
Annotations derived over miRTarBase (Gene Ontology)	intrinsic apoptotic signaling pathway GO0097193	over-represented	1.54e-05	0.000257	0.000257	3.31382	10	hsa-miR-605-5p; hsa-miR-15b-5p; hsa-miR-16-5p; hsa-miR-17-5p; hsa-miR-181a-5p; hsa-miR-181b-5p; hsa-miR-181c-5p; hsa-miR-18a-3p; hsa-miR-195-5p; hsa-miR-196a-5p
Annotations derived over miRTarBase (Gene Ontology)	positive regulation of interleukin-8 production GO0032757	over-represented	1.54e-05	0.000257	0.000257	1.62763	8	hsa-miR-15b-5p; hsa-miR-16-5p; hsa-miR-17-5p; hsa-miR-181a-5p; hsa-miR-181b-5p; hsa-miR-181c-5p; hsa-miR-18a-3p; hsa-miR-195-5p
Annotations derived over miRTarBase (Gene Ontology)	transmembrane receptor protein tyrosine kinase activity GO0004714	over-represented	1.54e-05	0.000257	0.000257	3.31382	10	hsa-miR-605-5p; hsa-miR-15b-5p; hsa-miR-16-5p; hsa-miR-17-5p; hsa-miR-181a-5p; hsa-miR-181b-5p; hsa-miR-181c-5p; hsa-miR-18a-3p; hsa-miR-195-5p; hsa-miR-196a-5p
Annotations derived over miRTarBase (Gene Ontology)	cellular response to dopamine GO1903351	over-represented	1.56e-05	0.000259	0.000259	1.0929	7	hsa-miR-15b-5p; hsa-miR-16-5p; hsa-miR-17-5p; hsa-miR-181a-5p; hsa-miR-18a-3p; hsa-miR-195-5p; hsa-miR-196a-5p
Annotations derived over miRTarBase (Gene Ontology)	kinesin II complex GO0016939	over-represented	1.56e-05	0.000259	0.000259	0.68306	6	hsa-miR-15b-5p; hsa-miR-16-5p; hsa-miR-181a-5p; hsa-miR-181b-5p; hsa-miR-181c-5p; hsa-miR-195-5p
Annotations derived over miRTarBase (Gene Ontology)	proton-transporting ATP synthase activity, rotational mechanism GO0046933	over-represented	1.56e-05	0.000259	0.000259	1.0929	7	hsa-miR-15b-5p; hsa-miR-16-5p; hsa-miR-17-5p; hsa-miR-181b-5p; hsa-miR-18a-3p; hsa-miR-195-5p; hsa-miR-196a-5p
Annotations derived over miRTarBase (Gene Ontology)	NatA complex GO0031415	over-represented	1.61e-05	0.000267	0.000267	0.686963	6	hsa-miR-16-5p; hsa-miR-17-5p; hsa-miR-181a-5p; hsa-miR-181b-5p; hsa-miR-181c-5p; hsa-miR-18a-3p
Annotations derived over miRTarBase (Gene Ontology)	B cell lineage commitment GO0002326	over-represented	1.62e-05	0.000267	0.000267	0.175644	4	hsa-miR-15b-5p; hsa-miR-16-5p; hsa-miR-17-5p; hsa-miR-195-5p
Gene Ontology (miRWalk)	GO0015267 channel activity	over-represented	2.13e-06	0.000271	0.000271	0.851789	7	hsa-miR-15b-5p; hsa-miR-16-5p; hsa-miR-17-5p; hsa-miR-181a-5p; hsa-miR-181b-5p; hsa-miR-181c-5p; hsa-miR-195-5p
Gene Ontology (miRWalk)	GO0032835 glomerulus development	over-represented	2.13e-06	0.000271	0.000271	0.851789	7	hsa-miR-15b-5p; hsa-miR-16-5p; hsa-miR-17-5p; hsa-miR-181a-5p; hsa-miR-181b-5p; hsa-miR-181c-5p; hsa-miR-195-5p
Gene Ontology (miRWalk)	GO0072593 reactive oxygen species metabolic process	over-represented	2.04e-06	0.000271	0.000271	1.29472	8	hsa-miR-15b-5p; hsa-miR-16-5p; hsa-miR-17-5p; hsa-miR-181a-5p; hsa-miR-181b-5p; hsa-miR-181c-5p; hsa-miR-18a-3p; hsa-miR-195-5p
Annotations derived over miRTarBase (Gene Ontology)	hemopoiesis GO0030097	over-represented	1.65e-05	0.000273	0.000273	3.33724	10	hsa-miR-605-5p; hsa-miR-15b-5p; hsa-miR-16-5p; hsa-miR-17-5p; hsa-miR-181a-5p; hsa-miR-181b-5p; hsa-miR-181c-5p; hsa-miR-18a-3p; hsa-miR-195-5p; hsa-miR-196a-5p
Annotations derived over miRTarBase (Gene Ontology)	Golgi to endosome transport GO0006895	over-represented	1.67e-05	0.000274	0.000274	0.690867	6	hsa-miR-15b-5p; hsa-miR-16-5p; hsa-miR-17-5p; hsa-miR-181a-5p; hsa-miR-181b-5p; hsa-miR-181c-5p
Annotations derived over miRTarBase (Gene Ontology)	chromo shadow domain binding GO0070087	over-represented	1.67e-05	0.000274	0.000274	0.690867	6	hsa-miR-17-5p; hsa-miR-181a-5p; hsa-miR-181b-5p; hsa-miR-181c-5p; hsa-miR-18a-3p; hsa-miR-196a-5p
Annotations derived over miRTarBase (Gene Ontology)	P granule GO0043186	over-represented	1.67e-05	0.000274	0.000274	1.10461	7	hsa-miR-15b-5p; hsa-miR-16-5p; hsa-miR-17-5p; hsa-miR-181a-5p; hsa-miR-181b-5p; hsa-miR-181c-5p; hsa-miR-195-5p
Annotations derived over miRTarBase (Gene Ontology)	positive regulation of dendrite morphogenesis GO0050775	over-represented	1.67e-05	0.000274	0.000274	1.10461	7	hsa-miR-15b-5p; hsa-miR-16-5p; hsa-miR-17-5p; hsa-miR-181a-5p; hsa-miR-181b-5p; hsa-miR-181c-5p; hsa-miR-195-5p
Target genes (miRTarBase)	MTUS1	over-represented	1.34e-05	0.000274	0.000274	0.167838	4	hsa-miR-181a-5p; hsa-miR-181b-5p; hsa-miR-181c-5p; hsa-miR-196a-5p
Target genes (miRTarBase)	U2SURP	over-represented	1.34e-05	0.000274	0.000274	0.167838	4	hsa-miR-15b-5p; hsa-miR-16-5p; hsa-miR-17-5p; hsa-miR-195-5p
Diseases (MNDR)	Hodgkins lymphoma	over-represented	0.00017	0.000275	0.000275	1.56466	7	hsa-miR-16-5p; hsa-miR-17-5p; hsa-miR-181a-5p; hsa-miR-181b-5p; hsa-miR-181c-5p; hsa-miR-195-5p; hsa-miR-196a-5p
Diseases (MNDR)	breast cancer	over-represented	0.000171	0.000275	0.000275	4.21121	10	hsa-miR-605-5p; hsa-miR-15b-5p; hsa-miR-16-5p; hsa-miR-17-5p; hsa-miR-181a-5p; hsa-miR-181b-5p; hsa-miR-181c-5p; hsa-miR-18a-3p; hsa-miR-195-5p; hsa-miR-196a-5p
Annotations derived over miRTarBase (Gene Ontology)	mitochondrion transport along microtubule GO0047497	over-represented	1.68e-05	0.000275	0.000275	0.386417	5	hsa-miR-15b-5p; hsa-miR-16-5p; hsa-miR-181b-5p; hsa-miR-18a-3p; hsa-miR-195-5p
Annotations derived over miRTarBase (Gene Ontology)	positive regulation of cell migration involved in sprouting angiogenesis GO0090050	over-represented	1.69e-05	0.000276	0.000276	1.64715	8	hsa-miR-15b-5p; hsa-miR-16-5p; hsa-miR-17-5p; hsa-miR-181a-5p; hsa-miR-181b-5p; hsa-miR-181c-5p; hsa-miR-195-5p; hsa-miR-196a-5p
Target genes (miRTarBase)	ADAD2	over-represented	1.37e-05	0.000278	0.000278	0.0078064	2	hsa-miR-16-5p; hsa-miR-18a-3p
Diseases (MNDR)	Crohns disease	over-represented	0.000173	0.000278	0.000278	0.318966	4	hsa-miR-16-5p; hsa-miR-17-5p; hsa-miR-181a-5p; hsa-miR-181b-5p
Annotations derived over miRTarBase (Gene Ontology)	phospholipid biosynthetic process GO0008654	over-represented	1.71e-05	0.000279	0.000279	1.10851	7	hsa-miR-15b-5p; hsa-miR-16-5p; hsa-miR-17-5p; hsa-miR-181a-5p; hsa-miR-181b-5p; hsa-miR-181c-5p; hsa-miR-18a-3p
Annotations derived over miRTarBase (Gene Ontology)	regulation of autophagy GO0010506	over-represented	1.71e-05	0.000279	0.000279	3.34895	10	hsa-miR-605-5p; hsa-miR-15b-5p; hsa-miR-16-5p; hsa-miR-17-5p; hsa-miR-181a-5p; hsa-miR-181b-5p; hsa-miR-181c-5p; hsa-miR-18a-3p; hsa-miR-195-5p; hsa-miR-196a-5p
Annotations derived over miRTarBase (Gene Ontology)	DNA damage induced protein phosphorylation GO0006975	over-represented	1.75e-05	0.000284	0.000284	1.11241	7	hsa-miR-15b-5p; hsa-miR-16-5p; hsa-miR-181a-5p; hsa-miR-181b-5p; hsa-miR-181c-5p; hsa-miR-18a-3p; hsa-miR-195-5p
Annotations derived over miRTarBase (Gene Ontology)	defense response to bacterium GO0042742	over-represented	1.75e-05	0.000284	0.000284	2.36534	9	hsa-miR-15b-5p; hsa-miR-16-5p; hsa-miR-17-5p; hsa-miR-181a-5p; hsa-miR-181b-5p; hsa-miR-181c-5p; hsa-miR-18a-3p; hsa-miR-195-5p; hsa-miR-196a-5p
Annotations derived over miRTarBase (Gene Ontology)	ubiquitin-specific protease binding GO1990381	over-represented	1.75e-05	0.000284	0.000284	1.65496	8	hsa-miR-15b-5p; hsa-miR-16-5p; hsa-miR-17-5p; hsa-miR-181a-5p; hsa-miR-181b-5p; hsa-miR-181c-5p; hsa-miR-195-5p; hsa-miR-196a-5p
Annotations derived over miRTarBase (Gene Ontology)	nuclear matrix anchoring at nuclear membrane GO0090292	over-represented	1.77e-05	0.000285	0.000285	0.179547	4	hsa-miR-15b-5p; hsa-miR-16-5p; hsa-miR-18a-3p; hsa-miR-195-5p
Annotations derived over miRTarBase (Gene Ontology)	regulation of dosage compensation by inactivation of X chromosome GO1900095	over-represented	1.77e-05	0.000285	0.000285	0.39032	5	hsa-miR-15b-5p; hsa-miR-17-5p; hsa-miR-181a-5p; hsa-miR-181b-5p; hsa-miR-181c-5p
Annotations derived over miRTarBase (Gene Ontology)	chromosome organization GO0051276	over-represented	1.78e-05	0.000286	0.000286	0.698673	6	hsa-miR-16-5p; hsa-miR-17-5p; hsa-miR-181a-5p; hsa-miR-181b-5p; hsa-miR-181c-5p; hsa-miR-196a-5p
Annotations derived over miRTarBase (Gene Ontology)	inhibition of cysteine-type endopeptidase activity involved in apoptotic process GO1990001	over-represented	1.8e-05	0.000288	0.000288	1.11632	7	hsa-miR-15b-5p; hsa-miR-16-5p; hsa-miR-17-5p; hsa-miR-181a-5p; hsa-miR-181b-5p; hsa-miR-18a-3p; hsa-miR-195-5p
Annotations derived over miRTarBase (Gene Ontology)	negative regulation of cell cycle arrest GO0071157	over-represented	1.82e-05	0.000291	0.000291	3.36846	10	hsa-miR-605-5p; hsa-miR-15b-5p; hsa-miR-16-5p; hsa-miR-17-5p; hsa-miR-181a-5p; hsa-miR-181b-5p; hsa-miR-181c-5p; hsa-miR-18a-3p; hsa-miR-195-5p; hsa-miR-196a-5p
Target genes (miRTarBase)	IL1A	over-represented	1.53e-05	0.000291	0.000291	0.0546448	3	hsa-miR-181a-5p; hsa-miR-181b-5p; hsa-miR-181c-5p
Target genes (miRTarBase)	PRAMEF11	over-represented	1.53e-05	0.000291	0.000291	0.0546448	3	hsa-miR-181a-5p; hsa-miR-181b-5p; hsa-miR-181c-5p
Target genes (miRTarBase)	PRAMEF15	over-represented	1.53e-05	0.000291	0.000291	0.0546448	3	hsa-miR-181a-5p; hsa-miR-181b-5p; hsa-miR-181c-5p
Target genes (miRTarBase)	PRAMEF26	over-represented	1.53e-05	0.000291	0.000291	0.0546448	3	hsa-miR-181a-5p; hsa-miR-181b-5p; hsa-miR-181c-5p
Target genes (miRTarBase)	PRAMEF4	over-represented	1.53e-05	0.000291	0.000291	0.0546448	3	hsa-miR-181a-5p; hsa-miR-181b-5p; hsa-miR-181c-5p
Target genes (miRTarBase)	PRAMEF9	over-represented	1.53e-05	0.000291	0.000291	0.0546448	3	hsa-miR-181a-5p; hsa-miR-181b-5p; hsa-miR-181c-5p
Target genes (miRTarBase)	RBM25	over-represented	1.53e-05	0.000291	0.000291	0.0546448	3	hsa-miR-181a-5p; hsa-miR-181b-5p; hsa-miR-181c-5p
Target genes (miRTarBase)	RPRD1B	over-represented	1.53e-05	0.000291	0.000291	0.0546448	3	hsa-miR-15b-5p; hsa-miR-16-5p; hsa-miR-195-5p
Target genes (miRTarBase)	RPS5	over-represented	1.53e-05	0.000291	0.000291	0.0546448	3	hsa-miR-15b-5p; hsa-miR-16-5p; hsa-miR-195-5p
Target genes (miRTarBase)	SLC35G3	over-represented	1.53e-05	0.000291	0.000291	0.0546448	3	hsa-miR-181a-5p; hsa-miR-181b-5p; hsa-miR-181c-5p
Target genes (miRTarBase)	TBC1D14	over-represented	1.53e-05	0.000291	0.000291	0.0546448	3	hsa-miR-15b-5p; hsa-miR-16-5p; hsa-miR-195-5p
Annotations derived over miRTarBase (Gene Ontology)	positive regulation of isotype switching GO0045830	over-represented	1.84e-05	0.000294	0.000294	0.702576	6	hsa-miR-15b-5p; hsa-miR-16-5p; hsa-miR-181a-5p; hsa-miR-181b-5p; hsa-miR-181c-5p; hsa-miR-195-5p
Annotations derived over miRTarBase (Gene Ontology)	random inactivation of X chromosome GO0060816	over-represented	1.86e-05	0.000297	0.000297	0.394223	5	hsa-miR-15b-5p; hsa-miR-17-5p; hsa-miR-181a-5p; hsa-miR-181b-5p; hsa-miR-181c-5p
Diseases (MNDR)	Barretts adenocarcinoma	over-represented	0.000186	0.000297	0.000297	0.633621	5	hsa-miR-605-5p; hsa-miR-15b-5p; hsa-miR-181b-5p; hsa-miR-18a-3p; hsa-miR-196a-5p
Annotations derived over miRTarBase (Gene Ontology)	positive regulation of protein oligomerization GO0032461	over-represented	1.88e-05	0.000299	0.000299	1.67057	8	hsa-miR-605-5p; hsa-miR-15b-5p; hsa-miR-16-5p; hsa-miR-17-5p; hsa-miR-181a-5p; hsa-miR-181b-5p; hsa-miR-181c-5p; hsa-miR-18a-3p
Annotations derived over miRTarBase (Gene Ontology)	presynaptic membrane assembly GO0097105	over-represented	1.88e-05	0.000299	0.000299	1.12412	7	hsa-miR-15b-5p; hsa-miR-16-5p; hsa-miR-17-5p; hsa-miR-181a-5p; hsa-miR-181b-5p; hsa-miR-181c-5p; hsa-miR-195-5p
Annotations derived over miRTarBase (Gene Ontology)	purine-rich negative regulatory element binding GO0032422	over-represented	1.88e-05	0.000299	0.000299	1.12412	7	hsa-miR-15b-5p; hsa-miR-16-5p; hsa-miR-17-5p; hsa-miR-181a-5p; hsa-miR-181b-5p; hsa-miR-181c-5p; hsa-miR-195-5p
Annotations derived over miRTarBase (Gene Ontology)	metaphase plate congression GO0051310	over-represented	1.9e-05	0.000301	0.000301	0.706479	6	hsa-miR-605-5p; hsa-miR-16-5p; hsa-miR-17-5p; hsa-miR-181a-5p; hsa-miR-181b-5p; hsa-miR-181c-5p
Target genes (miRTarBase)	CANX	over-represented	1.6e-05	0.000302	0.000302	0.382514	5	hsa-miR-15b-5p; hsa-miR-16-5p; hsa-miR-17-5p; hsa-miR-195-5p; hsa-miR-196a-5p
Target genes (miRTarBase)	E2F7	over-represented	1.62e-05	0.000302	0.000302	0.175644	4	hsa-miR-15b-5p; hsa-miR-16-5p; hsa-miR-195-5p; hsa-miR-196a-5p
Target genes (miRTarBase)	TCF3	over-represented	1.62e-05	0.000302	0.000302	0.175644	4	hsa-miR-15b-5p; hsa-miR-16-5p; hsa-miR-17-5p; hsa-miR-195-5p
Target genes (miRTarBase)	TMEM100	over-represented	1.62e-05	0.000302	0.000302	0.175644	4	hsa-miR-15b-5p; hsa-miR-16-5p; hsa-miR-17-5p; hsa-miR-195-5p
Annotations derived over miRTarBase (Gene Ontology)	cerebral cortex radial glia guided migration GO0021801	over-represented	1.93e-05	0.000305	0.000305	0.18345	4	hsa-miR-605-5p; hsa-miR-15b-5p; hsa-miR-16-5p; hsa-miR-195-5p
Annotations derived over miRTarBase (Gene Ontology)	protein K63-linked deubiquitination GO0070536	over-represented	1.95e-05	0.000307	0.000307	3.39188	10	hsa-miR-605-5p; hsa-miR-15b-5p; hsa-miR-16-5p; hsa-miR-17-5p; hsa-miR-181a-5p; hsa-miR-181b-5p; hsa-miR-181c-5p; hsa-miR-18a-3p; hsa-miR-195-5p; hsa-miR-196a-5p
Annotations derived over miRTarBase (Gene Ontology)	axonal fasciculation GO0007413	over-represented	1.96e-05	0.000308	0.000308	0.710383	6	hsa-miR-605-5p; hsa-miR-15b-5p; hsa-miR-16-5p; hsa-miR-17-5p; hsa-miR-181b-5p; hsa-miR-195-5p
Annotations derived over miRTarBase (Gene Ontology)	endosome lumen GO0031904	over-represented	1.96e-05	0.000308	0.000308	0.710383	6	hsa-miR-15b-5p; hsa-miR-16-5p; hsa-miR-17-5p; hsa-miR-181a-5p; hsa-miR-195-5p; hsa-miR-196a-5p
Annotations derived over miRTarBase (Gene Ontology)	hemidesmosome assembly GO0031581	over-represented	1.96e-05	0.000308	0.000308	0.710383	6	hsa-miR-15b-5p; hsa-miR-16-5p; hsa-miR-17-5p; hsa-miR-181a-5p; hsa-miR-195-5p; hsa-miR-196a-5p
Gene Ontology (miRWalk)	GO0070423 nucleotide binding oligomerization domain containing signaling pathway	over-represented	2.52e-06	0.00031	0.00031	1.32879	8	hsa-miR-15b-5p; hsa-miR-16-5p; hsa-miR-17-5p; hsa-miR-181a-5p; hsa-miR-181b-5p; hsa-miR-18a-3p; hsa-miR-195-5p; hsa-miR-196a-5p
Target genes (miRTarBase)	MINK1	over-represented	1.68e-05	0.000313	0.000313	0.386417	5	hsa-miR-15b-5p; hsa-miR-16-5p; hsa-miR-17-5p; hsa-miR-18a-3p; hsa-miR-195-5p
Annotations derived over miRTarBase (Gene Ontology)	cell dedifferentiation GO0043697	over-represented	2.02e-05	0.000316	0.000316	1.13583	7	hsa-miR-15b-5p; hsa-miR-16-5p; hsa-miR-17-5p; hsa-miR-181a-5p; hsa-miR-181b-5p; hsa-miR-181c-5p; hsa-miR-195-5p
Annotations derived over miRTarBase (Gene Ontology)	hematopoietic progenitor cell differentiation GO0002244	over-represented	2.02e-05	0.000316	0.000316	1.68618	8	hsa-miR-605-5p; hsa-miR-15b-5p; hsa-miR-16-5p; hsa-miR-17-5p; hsa-miR-181a-5p; hsa-miR-181b-5p; hsa-miR-181c-5p; hsa-miR-195-5p
Annotations derived over miRTarBase (Gene Ontology)	mitotic DNA replication checkpoint GO0033314	over-represented	2.02e-05	0.000316	0.000316	0.714286	6	hsa-miR-15b-5p; hsa-miR-16-5p; hsa-miR-181a-5p; hsa-miR-181b-5p; hsa-miR-181c-5p; hsa-miR-195-5p
Annotations derived over miRTarBase (Gene Ontology)	RNA nuclear export complex GO0042565	over-represented	2.05e-05	0.000317	0.000317	0.40203	5	hsa-miR-16-5p; hsa-miR-17-5p; hsa-miR-181a-5p; hsa-miR-181b-5p; hsa-miR-181c-5p
Annotations derived over miRTarBase (Gene Ontology)	astrocyte activation involved in immune response GO0002265	over-represented	2.05e-05	0.000317	0.000317	0.40203	5	hsa-miR-15b-5p; hsa-miR-16-5p; hsa-miR-17-5p; hsa-miR-195-5p; hsa-miR-196a-5p
Annotations derived over miRTarBase (Gene Ontology)	low-density lipoprotein particle clearance GO0034383	over-represented	2.05e-05	0.000317	0.000317	2.40827	9	hsa-miR-605-5p; hsa-miR-15b-5p; hsa-miR-16-5p; hsa-miR-17-5p; hsa-miR-181a-5p; hsa-miR-181b-5p; hsa-miR-181c-5p; hsa-miR-195-5p; hsa-miR-196a-5p
Annotations derived over miRTarBase (Gene Ontology)	pre-miRNA export from nucleus GO0035281	over-represented	2.05e-05	0.000317	0.000317	0.40203	5	hsa-miR-16-5p; hsa-miR-17-5p; hsa-miR-181a-5p; hsa-miR-181b-5p; hsa-miR-181c-5p
Diseases (MNDR)	amyotrophic lateral sclerosis	over-represented	0.0002	0.000319	0.000319	1.60345	7	hsa-miR-15b-5p; hsa-miR-16-5p; hsa-miR-17-5p; hsa-miR-181a-5p; hsa-miR-181c-5p; hsa-miR-195-5p; hsa-miR-196a-5p
Diseases (MNDR)	cholangiocarcinoma	over-represented	0.0002	0.000319	0.000319	3.12931	9	hsa-miR-605-5p; hsa-miR-15b-5p; hsa-miR-16-5p; hsa-miR-17-5p; hsa-miR-181a-5p; hsa-miR-181b-5p; hsa-miR-181c-5p; hsa-miR-195-5p; hsa-miR-196a-5p
Annotations derived over miRTarBase (Gene Ontology)	cellular response to amino acid stimulus GO0071230	over-represented	2.08e-05	0.000321	0.000321	2.41218	9	hsa-miR-605-5p; hsa-miR-15b-5p; hsa-miR-16-5p; hsa-miR-17-5p; hsa-miR-181a-5p; hsa-miR-181b-5p; hsa-miR-181c-5p; hsa-miR-195-5p; hsa-miR-196a-5p
Diseases (MNDR)	Adenoviridae Infections	over-represented	0.000203	0.000322	0.000322	0.331897	4	hsa-miR-16-5p; hsa-miR-17-5p; hsa-miR-181a-5p; hsa-miR-195-5p
Target genes (miRTarBase)	FASN	over-represented	1.77e-05	0.000323	0.000323	0.179547	4	hsa-miR-15b-5p; hsa-miR-16-5p; hsa-miR-17-5p; hsa-miR-195-5p
Target genes (miRTarBase)	GNB1	over-represented	1.77e-05	0.000323	0.000323	0.179547	4	hsa-miR-15b-5p; hsa-miR-16-5p; hsa-miR-17-5p; hsa-miR-195-5p
Target genes (miRTarBase)	NSD2	over-represented	1.77e-05	0.000323	0.000323	0.179547	4	hsa-miR-17-5p; hsa-miR-181a-5p; hsa-miR-181b-5p; hsa-miR-181c-5p
Target genes (miRTarBase)	RLIM	over-represented	1.77e-05	0.000323	0.000323	0.39032	5	hsa-miR-15b-5p; hsa-miR-17-5p; hsa-miR-181a-5p; hsa-miR-181b-5p; hsa-miR-181c-5p
Annotations derived over miRTarBase (Gene Ontology)	negative regulation of transposon integration GO0070895	over-represented	2.1e-05	0.000324	0.000324	0.187354	4	hsa-miR-15b-5p; hsa-miR-16-5p; hsa-miR-17-5p; hsa-miR-195-5p
Gene Ontology (miRWalk)	GO0016049 cell growth	over-represented	2.74e-06	0.000327	0.000327	1.95911	9	hsa-miR-15b-5p; hsa-miR-16-5p; hsa-miR-17-5p; hsa-miR-181a-5p; hsa-miR-181b-5p; hsa-miR-181c-5p; hsa-miR-18a-3p; hsa-miR-195-5p; hsa-miR-196a-5p
Annotations derived over miRTarBase (Gene Ontology)	layer formation in cerebral cortex GO0021819	over-represented	2.15e-05	0.000328	0.000328	0.405933	5	hsa-miR-15b-5p; hsa-miR-16-5p; hsa-miR-17-5p; hsa-miR-18a-3p; hsa-miR-195-5p
Annotations derived over miRTarBase (Gene Ontology)	negative regulation of T-helper 2 cell differentiation GO0045629	over-represented	2.15e-05	0.000328	0.000328	0.405933	5	hsa-miR-15b-5p; hsa-miR-16-5p; hsa-miR-17-5p; hsa-miR-195-5p; hsa-miR-196a-5p
Annotations derived over miRTarBase (Gene Ontology)	positive regulation of Ras protein signal transduction GO0046579	over-represented	2.14e-05	0.000328	0.000328	2.41998	9	hsa-miR-15b-5p; hsa-miR-16-5p; hsa-miR-17-5p; hsa-miR-181a-5p; hsa-miR-181b-5p; hsa-miR-181c-5p; hsa-miR-18a-3p; hsa-miR-195-5p; hsa-miR-196a-5p
Annotations derived over miRTarBase (Gene Ontology)	regulation of cardiac conduction GO1903779	over-represented	2.14e-05	0.000328	0.000328	2.41998	9	hsa-miR-15b-5p; hsa-miR-16-5p; hsa-miR-17-5p; hsa-miR-181a-5p; hsa-miR-181b-5p; hsa-miR-181c-5p; hsa-miR-18a-3p; hsa-miR-195-5p; hsa-miR-196a-5p
Annotations derived over miRTarBase (Gene Ontology)	response to muscle stretch GO0035994	over-represented	2.15e-05	0.000328	0.000328	0.405933	5	hsa-miR-15b-5p; hsa-miR-16-5p; hsa-miR-17-5p; hsa-miR-181a-5p; hsa-miR-195-5p
Annotations derived over miRTarBase (Gene Ontology)	transforming growth factor beta receptor binding GO0005160	over-represented	2.14e-05	0.000328	0.000328	2.41998	9	hsa-miR-15b-5p; hsa-miR-16-5p; hsa-miR-17-5p; hsa-miR-181a-5p; hsa-miR-181b-5p; hsa-miR-181c-5p; hsa-miR-18a-3p; hsa-miR-195-5p; hsa-miR-196a-5p
Gene Ontology (miRWalk)	GO0033689 negative regulation of osteoblast proliferation	over-represented	2.83e-06	0.000328	0.000328	0.88586	7	hsa-miR-15b-5p; hsa-miR-16-5p; hsa-miR-17-5p; hsa-miR-181a-5p; hsa-miR-181b-5p; hsa-miR-181c-5p; hsa-miR-195-5p
Annotations derived over miRTarBase (Gene Ontology)	positive regulation of cellular component movement GO0051272	over-represented	2.17e-05	0.000332	0.000332	1.7018	8	hsa-miR-605-5p; hsa-miR-15b-5p; hsa-miR-16-5p; hsa-miR-17-5p; hsa-miR-181a-5p; hsa-miR-181b-5p; hsa-miR-181c-5p; hsa-miR-195-5p
Annotations derived over miRTarBase (Gene Ontology)	cardiac epithelial to mesenchymal transition GO0060317	over-represented	2.21e-05	0.000337	0.000337	1.15144	7	hsa-miR-15b-5p; hsa-miR-16-5p; hsa-miR-17-5p; hsa-miR-181a-5p; hsa-miR-181c-5p; hsa-miR-195-5p; hsa-miR-196a-5p
Gene Ontology (miRWalk)	GO0002320 lymphoid progenitor cell differentiation	over-represented	3.24e-06	0.000338	0.000338	0.902896	7	hsa-miR-15b-5p; hsa-miR-16-5p; hsa-miR-17-5p; hsa-miR-181a-5p; hsa-miR-181b-5p; hsa-miR-181c-5p; hsa-miR-195-5p
Gene Ontology (miRWalk)	GO0010224 response to uv b	over-represented	3.24e-06	0.000338	0.000338	0.902896	7	hsa-miR-15b-5p; hsa-miR-16-5p; hsa-miR-17-5p; hsa-miR-181a-5p; hsa-miR-181b-5p; hsa-miR-181c-5p; hsa-miR-195-5p
Gene Ontology (miRWalk)	GO0032469 endoplasmic reticulum calcium ion homeostasis	over-represented	3.24e-06	0.000338	0.000338	0.902896	7	hsa-miR-15b-5p; hsa-miR-16-5p; hsa-miR-17-5p; hsa-miR-181a-5p; hsa-miR-181b-5p; hsa-miR-181c-5p; hsa-miR-195-5p
Gene Ontology (miRWalk)	GO0042169 sh2 domain binding	over-represented	3.1e-06	0.000338	0.000338	1.36286	8	hsa-miR-15b-5p; hsa-miR-16-5p; hsa-miR-17-5p; hsa-miR-181a-5p; hsa-miR-181b-5p; hsa-miR-181c-5p; hsa-miR-18a-3p; hsa-miR-195-5p
Annotations derived over miRTarBase (Gene Ontology)	cellular response to gamma radiation GO0071480	over-represented	2.23e-05	0.000339	0.000339	2.43169	9	hsa-miR-605-5p; hsa-miR-15b-5p; hsa-miR-16-5p; hsa-miR-17-5p; hsa-miR-181a-5p; hsa-miR-181b-5p; hsa-miR-181c-5p; hsa-miR-18a-3p; hsa-miR-195-5p
Target genes (miRTarBase)	CHD9	over-represented	1.93e-05	0.000339	0.000339	0.18345	4	hsa-miR-17-5p; hsa-miR-181a-5p; hsa-miR-181b-5p; hsa-miR-181c-5p
Target genes (miRTarBase)	KAT2B	over-represented	1.9e-05	0.000339	0.000339	0.058548	3	hsa-miR-17-5p; hsa-miR-181a-5p; hsa-miR-181b-5p
Target genes (miRTarBase)	KLHL15	over-represented	1.88e-05	0.000339	0.000339	1.12412	7	hsa-miR-15b-5p; hsa-miR-16-5p; hsa-miR-17-5p; hsa-miR-181a-5p; hsa-miR-181b-5p; hsa-miR-181c-5p; hsa-miR-195-5p
Target genes (miRTarBase)	PAFAH1B1	over-represented	1.93e-05	0.000339	0.000339	0.18345	4	hsa-miR-15b-5p; hsa-miR-16-5p; hsa-miR-17-5p; hsa-miR-195-5p
Target genes (miRTarBase)	TMCC1	over-represented	1.93e-05	0.000339	0.000339	0.18345	4	hsa-miR-16-5p; hsa-miR-181a-5p; hsa-miR-181b-5p; hsa-miR-181c-5p
Target genes (miRTarBase)	WDFY3	over-represented	1.9e-05	0.000339	0.000339	0.058548	3	hsa-miR-181a-5p; hsa-miR-181b-5p; hsa-miR-181c-5p
Target genes (miRTarBase)	ZNF23	over-represented	1.9e-05	0.000339	0.000339	0.058548	3	hsa-miR-181a-5p; hsa-miR-181b-5p; hsa-miR-181c-5p
Gene Ontology (miRWalk)	GO0006342 chromatin silencing	over-represented	3.71e-06	0.000342	0.000342	0.919932	7	hsa-miR-15b-5p; hsa-miR-16-5p; hsa-miR-181a-5p; hsa-miR-181b-5p; hsa-miR-181c-5p; hsa-miR-18a-3p; hsa-miR-195-5p
Gene Ontology (miRWalk)	GO0007243 intracellular protein kinase cascade	over-represented	3.46e-06	0.000342	0.000342	2.01022	9	hsa-miR-15b-5p; hsa-miR-16-5p; hsa-miR-17-5p; hsa-miR-181a-5p; hsa-miR-181b-5p; hsa-miR-181c-5p; hsa-miR-18a-3p; hsa-miR-195-5p; hsa-miR-196a-5p
Gene Ontology (miRWalk)	GO0043496 regulation of protein homodimerization activity	over-represented	3.71e-06	0.000342	0.000342	0.919932	7	hsa-miR-15b-5p; hsa-miR-16-5p; hsa-miR-17-5p; hsa-miR-181a-5p; hsa-miR-181b-5p; hsa-miR-181c-5p; hsa-miR-195-5p
Gene Ontology (miRWalk)	GO0045930 negative regulation of mitotic cell cycle	over-represented	3.42e-06	0.000342	0.000342	1.3799	8	hsa-miR-15b-5p; hsa-miR-16-5p; hsa-miR-17-5p; hsa-miR-181a-5p; hsa-miR-181b-5p; hsa-miR-181c-5p; hsa-miR-195-5p; hsa-miR-196a-5p
Gene Ontology (miRWalk)	GO0071456 cellular response to hypoxia	over-represented	3.64e-06	0.000342	0.000342	2.91312	10	hsa-miR-605-5p; hsa-miR-15b-5p; hsa-miR-16-5p; hsa-miR-17-5p; hsa-miR-181a-5p; hsa-miR-181b-5p; hsa-miR-181c-5p; hsa-miR-18a-3p; hsa-miR-195-5p; hsa-miR-196a-5p
Annotations derived over miRTarBase (Gene Ontology)	ERK1 and ERK2 cascade GO0070371	over-represented	2.26e-05	0.000343	0.000343	2.4356	9	hsa-miR-15b-5p; hsa-miR-16-5p; hsa-miR-17-5p; hsa-miR-181a-5p; hsa-miR-181b-5p; hsa-miR-181c-5p; hsa-miR-18a-3p; hsa-miR-195-5p; hsa-miR-196a-5p
Annotations derived over miRTarBase (Gene Ontology)	histone methylation GO0016571	over-represented	2.27e-05	0.000343	0.000343	1.15535	7	hsa-miR-15b-5p; hsa-miR-16-5p; hsa-miR-17-5p; hsa-miR-181a-5p; hsa-miR-181b-5p; hsa-miR-181c-5p; hsa-miR-195-5p
Annotations derived over miRTarBase (Gene Ontology)	negative regulation of intrinsic apoptotic signaling pathway in response to DNA damage by p53 class mediator GO1902166	over-represented	2.27e-05	0.000343	0.000343	1.15535	7	hsa-miR-15b-5p; hsa-miR-16-5p; hsa-miR-17-5p; hsa-miR-181a-5p; hsa-miR-181b-5p; hsa-miR-181c-5p; hsa-miR-195-5p
Annotations derived over miRTarBase (Gene Ontology)	immunoglobulin VDJ recombination GO0033152	over-represented	2.28e-05	0.000344	0.000344	0.191257	4	hsa-miR-15b-5p; hsa-miR-16-5p; hsa-miR-17-5p; hsa-miR-195-5p
Annotations derived over miRTarBase (Gene Ontology)	regulation of viral release from host cell GO1902186	over-represented	2.28e-05	0.000344	0.000344	0.191257	4	hsa-miR-17-5p; hsa-miR-181a-5p; hsa-miR-181b-5p; hsa-miR-181c-5p
Annotations derived over miRTarBase (Gene Ontology)	endosome transport via multivesicular body sorting pathway GO0032509	over-represented	2.29e-05	0.000345	0.000345	0.729899	6	hsa-miR-15b-5p; hsa-miR-16-5p; hsa-miR-181a-5p; hsa-miR-181b-5p; hsa-miR-181c-5p; hsa-miR-195-5p
Annotations derived over miRTarBase (Gene Ontology)	neuron projection maintenance GO1990535	over-represented	2.29e-05	0.000345	0.000345	0.729899	6	hsa-miR-605-5p; hsa-miR-15b-5p; hsa-miR-16-5p; hsa-miR-17-5p; hsa-miR-195-5p; hsa-miR-196a-5p
Annotations derived over miRTarBase (Gene Ontology)	Ada2Gcn5Ada3 transcription activator complex GO0005671	over-represented	2.32e-05	0.000346	0.000346	1.15925	7	hsa-miR-15b-5p; hsa-miR-16-5p; hsa-miR-17-5p; hsa-miR-181a-5p; hsa-miR-181b-5p; hsa-miR-18a-3p; hsa-miR-195-5p
Annotations derived over miRTarBase (Gene Ontology)	GTP metabolic process GO0046039	over-represented	2.32e-05	0.000346	0.000346	1.15925	7	hsa-miR-15b-5p; hsa-miR-16-5p; hsa-miR-17-5p; hsa-miR-181a-5p; hsa-miR-181b-5p; hsa-miR-181c-5p; hsa-miR-195-5p
Annotations derived over miRTarBase (Gene Ontology)	endoplasmic reticulum chaperone complex GO0034663	over-represented	2.32e-05	0.000346	0.000346	1.15925	7	hsa-miR-15b-5p; hsa-miR-16-5p; hsa-miR-17-5p; hsa-miR-181a-5p; hsa-miR-181b-5p; hsa-miR-181c-5p; hsa-miR-195-5p
Annotations derived over miRTarBase (Gene Ontology)	carnitine transport GO0015879	over-represented	2.34e-05	0.000347	0.000347	0.0624512	3	hsa-miR-15b-5p; hsa-miR-16-5p; hsa-miR-195-5p
Annotations derived over miRTarBase (Gene Ontology)	ribonuclease inhibitor activity GO0008428	over-represented	2.34e-05	0.000347	0.000347	0.0624512	3	hsa-miR-15b-5p; hsa-miR-16-5p; hsa-miR-195-5p
Annotations derived over miRTarBase (Gene Ontology)	sperm axoneme assembly GO0007288	over-represented	2.34e-05	0.000347	0.000347	0.0624512	3	hsa-miR-181a-5p; hsa-miR-181b-5p; hsa-miR-181c-5p
Annotations derived over miRTarBase (Gene Ontology)	cellular glucose homeostasis GO0001678	over-represented	2.36e-05	0.000348	0.000348	2.44731	9	hsa-miR-15b-5p; hsa-miR-16-5p; hsa-miR-17-5p; hsa-miR-181a-5p; hsa-miR-181b-5p; hsa-miR-181c-5p; hsa-miR-18a-3p; hsa-miR-195-5p; hsa-miR-196a-5p
Annotations derived over miRTarBase (Gene Ontology)	cellular response to ionizing radiation GO0071479	over-represented	2.37e-05	0.000348	0.000348	3.45824	10	hsa-miR-605-5p; hsa-miR-15b-5p; hsa-miR-16-5p; hsa-miR-17-5p; hsa-miR-181a-5p; hsa-miR-181b-5p; hsa-miR-181c-5p; hsa-miR-18a-3p; hsa-miR-195-5p; hsa-miR-196a-5p
Annotations derived over miRTarBase (Gene Ontology)	positive regulation of T-helper 1 cell differentiation GO0045627	over-represented	2.36e-05	0.000348	0.000348	0.413739	5	hsa-miR-15b-5p; hsa-miR-16-5p; hsa-miR-17-5p; hsa-miR-195-5p; hsa-miR-196a-5p
Annotations derived over miRTarBase (Gene Ontology)	regulation of regulatory T cell differentiation GO0045589	over-represented	2.37e-05	0.000348	0.000348	0.733802	6	hsa-miR-605-5p; hsa-miR-15b-5p; hsa-miR-16-5p; hsa-miR-17-5p; hsa-miR-181a-5p; hsa-miR-181c-5p
Annotations derived over miRTarBase (Gene Ontology)	ribosomal protein S6 kinase activity GO0004711	over-represented	2.37e-05	0.000348	0.000348	0.733802	6	hsa-miR-15b-5p; hsa-miR-16-5p; hsa-miR-181a-5p; hsa-miR-181b-5p; hsa-miR-181c-5p; hsa-miR-195-5p
Annotations derived over miRTarBase (Gene Ontology)	thyroid hormone receptor binding GO0046966	over-represented	2.36e-05	0.000348	0.000348	2.44731	9	hsa-miR-15b-5p; hsa-miR-16-5p; hsa-miR-17-5p; hsa-miR-181a-5p; hsa-miR-181b-5p; hsa-miR-181c-5p; hsa-miR-18a-3p; hsa-miR-195-5p; hsa-miR-196a-5p
Annotations derived over miRTarBase (Gene Ontology)	histone phosphorylation GO0016572	over-represented	2.37e-05	0.000348	0.000348	1.16315	7	hsa-miR-15b-5p; hsa-miR-16-5p; hsa-miR-17-5p; hsa-miR-181a-5p; hsa-miR-181b-5p; hsa-miR-181c-5p; hsa-miR-195-5p
Annotations derived over miRTarBase (Gene Ontology)	BH3 domain binding GO0051434	over-represented	2.42e-05	0.000354	0.000354	1.16706	7	hsa-miR-15b-5p; hsa-miR-16-5p; hsa-miR-17-5p; hsa-miR-181a-5p; hsa-miR-181b-5p; hsa-miR-181c-5p; hsa-miR-195-5p
Annotations derived over miRTarBase (Gene Ontology)	C2H2 zinc finger domain binding GO0070742	over-represented	2.42e-05	0.000354	0.000354	1.16706	7	hsa-miR-16-5p; hsa-miR-17-5p; hsa-miR-181a-5p; hsa-miR-181b-5p; hsa-miR-181c-5p; hsa-miR-18a-3p; hsa-miR-196a-5p
Annotations derived over miRTarBase (Gene Ontology)	immunological synapse GO0001772	over-represented	2.42e-05	0.000354	0.000354	1.72521	8	hsa-miR-605-5p; hsa-miR-15b-5p; hsa-miR-16-5p; hsa-miR-17-5p; hsa-miR-181a-5p; hsa-miR-181b-5p; hsa-miR-181c-5p; hsa-miR-195-5p
Annotations derived over miRTarBase (Gene Ontology)	interferon-gamma-mediated signaling pathway GO0060333	over-represented	2.42e-05	0.000354	0.000354	2.45511	9	hsa-miR-605-5p; hsa-miR-15b-5p; hsa-miR-16-5p; hsa-miR-17-5p; hsa-miR-181a-5p; hsa-miR-181b-5p; hsa-miR-181c-5p; hsa-miR-195-5p; hsa-miR-196a-5p
Annotations derived over miRTarBase (Gene Ontology)	double-stranded methylated DNA binding GO0010385	over-represented	2.44e-05	0.000355	0.000355	0.737705	6	hsa-miR-16-5p; hsa-miR-17-5p; hsa-miR-181a-5p; hsa-miR-181c-5p; hsa-miR-18a-3p; hsa-miR-195-5p
Annotations derived over miRTarBase (Gene Ontology)	integral component of nuclear inner membrane GO0005639	over-represented	2.44e-05	0.000355	0.000355	0.737705	6	hsa-miR-15b-5p; hsa-miR-16-5p; hsa-miR-181a-5p; hsa-miR-181b-5p; hsa-miR-181c-5p; hsa-miR-196a-5p
Annotations derived over miRTarBase (Gene Ontology)	positive regulation of bone mineralization GO0030501	over-represented	2.46e-05	0.000357	0.000357	2.45902	9	hsa-miR-605-5p; hsa-miR-15b-5p; hsa-miR-16-5p; hsa-miR-17-5p; hsa-miR-181a-5p; hsa-miR-181b-5p; hsa-miR-181c-5p; hsa-miR-195-5p; hsa-miR-196a-5p
Annotations derived over miRTarBase (Gene Ontology)	dopaminergic neuron differentiation GO0071542	over-represented	2.48e-05	0.000358	0.000358	1.17096	7	hsa-miR-15b-5p; hsa-miR-16-5p; hsa-miR-17-5p; hsa-miR-181a-5p; hsa-miR-181b-5p; hsa-miR-181c-5p; hsa-miR-195-5p
Annotations derived over miRTarBase (Gene Ontology)	neuromuscular process controlling balance GO0050885	over-represented	2.47e-05	0.000358	0.000358	0.417642	5	hsa-miR-15b-5p; hsa-miR-16-5p; hsa-miR-17-5p; hsa-miR-195-5p; hsa-miR-196a-5p
Annotations derived over miRTarBase (Gene Ontology)	regulation of lung blood pressure GO0014916	over-represented	2.48e-05	0.000358	0.000358	0.19516	4	hsa-miR-17-5p; hsa-miR-181a-5p; hsa-miR-181b-5p; hsa-miR-181c-5p
Annotations derived over miRTarBase (Gene Ontology)	semi-lunar valve development GO1905314	over-represented	2.48e-05	0.000358	0.000358	0.19516	4	hsa-miR-17-5p; hsa-miR-181a-5p; hsa-miR-181b-5p; hsa-miR-181c-5p
Annotations derived over miRTarBase (Gene Ontology)	protein phosphatase activator activity GO0072542	over-represented	2.5e-05	0.00036	0.00036	1.73302	8	hsa-miR-15b-5p; hsa-miR-16-5p; hsa-miR-17-5p; hsa-miR-181a-5p; hsa-miR-181b-5p; hsa-miR-181c-5p; hsa-miR-195-5p; hsa-miR-196a-5p
Annotations derived over miRTarBase (Gene Ontology)	RNA strand annealing activity GO0033592	over-represented	2.52e-05	0.000361	0.000361	0.741608	6	hsa-miR-15b-5p; hsa-miR-16-5p; hsa-miR-181a-5p; hsa-miR-181b-5p; hsa-miR-181c-5p; hsa-miR-195-5p
Annotations derived over miRTarBase (Gene Ontology)	RSC-type complex GO0016586	over-represented	2.52e-05	0.000361	0.000361	0.741608	6	hsa-miR-15b-5p; hsa-miR-16-5p; hsa-miR-181a-5p; hsa-miR-181b-5p; hsa-miR-181c-5p; hsa-miR-195-5p
Annotations derived over miRTarBase (Gene Ontology)	DNA methylation GO0006306	over-represented	2.54e-05	0.000364	0.000364	1.73692	8	hsa-miR-15b-5p; hsa-miR-16-5p; hsa-miR-17-5p; hsa-miR-181a-5p; hsa-miR-181b-5p; hsa-miR-181c-5p; hsa-miR-18a-3p; hsa-miR-195-5p
Annotations derived over miRTarBase (Gene Ontology)	vesicle organization GO0016050	over-represented	2.54e-05	0.000364	0.000364	1.73692	8	hsa-miR-15b-5p; hsa-miR-16-5p; hsa-miR-17-5p; hsa-miR-181a-5p; hsa-miR-181b-5p; hsa-miR-181c-5p; hsa-miR-195-5p; hsa-miR-196a-5p
Annotations derived over miRTarBase (Gene Ontology)	positive regulation of protein ubiquitination GO0031398	over-represented	2.56e-05	0.000366	0.000366	3.48556	10	hsa-miR-605-5p; hsa-miR-15b-5p; hsa-miR-16-5p; hsa-miR-17-5p; hsa-miR-181a-5p; hsa-miR-181b-5p; hsa-miR-181c-5p; hsa-miR-18a-3p; hsa-miR-195-5p; hsa-miR-196a-5p
Target genes (miRTarBase)	CDC25A	over-represented	2.1e-05	0.000366	0.000366	0.187354	4	hsa-miR-15b-5p; hsa-miR-16-5p; hsa-miR-18a-3p; hsa-miR-195-5p
Target genes (miRTarBase)	ZNF791	over-represented	2.1e-05	0.000366	0.000366	0.187354	4	hsa-miR-16-5p; hsa-miR-181a-5p; hsa-miR-181b-5p; hsa-miR-181c-5p
Diseases (MNDR)	adenoma	over-represented	0.000232	0.000368	0.000368	0.663793	5	hsa-miR-15b-5p; hsa-miR-16-5p; hsa-miR-17-5p; hsa-miR-195-5p; hsa-miR-196a-5p
Annotations derived over miRTarBase (Gene Ontology)	calcium ion export across plasma membrane GO1990034	over-represented	2.59e-05	0.000368	0.000368	0.421546	5	hsa-miR-17-5p; hsa-miR-181a-5p; hsa-miR-181b-5p; hsa-miR-181c-5p; hsa-miR-196a-5p
Annotations derived over miRTarBase (Gene Ontology)	microvillus assembly GO0030033	over-represented	2.59e-05	0.000368	0.000368	1.74083	8	hsa-miR-15b-5p; hsa-miR-16-5p; hsa-miR-17-5p; hsa-miR-181a-5p; hsa-miR-181b-5p; hsa-miR-181c-5p; hsa-miR-18a-3p; hsa-miR-195-5p
Annotations derived over miRTarBase (Gene Ontology)	mitochondrial large ribosomal subunit GO0005762	over-represented	2.6e-05	0.000369	0.000369	2.47463	9	hsa-miR-15b-5p; hsa-miR-16-5p; hsa-miR-17-5p; hsa-miR-181a-5p; hsa-miR-181b-5p; hsa-miR-181c-5p; hsa-miR-18a-3p; hsa-miR-195-5p; hsa-miR-196a-5p
Gene Ontology (miRWalk)	GO0042981 regulation of apoptotic process	over-represented	4.1e-06	0.00037	0.00037	2.94719	10	hsa-miR-605-5p; hsa-miR-15b-5p; hsa-miR-16-5p; hsa-miR-17-5p; hsa-miR-181a-5p; hsa-miR-181b-5p; hsa-miR-181c-5p; hsa-miR-18a-3p; hsa-miR-195-5p; hsa-miR-196a-5p
Diseases (MNDR)	multiple sclerosis	over-represented	0.000235	0.000372	0.000372	0.344828	4	hsa-miR-16-5p; hsa-miR-17-5p; hsa-miR-181a-5p; hsa-miR-181b-5p
Gene Ontology (miRWalk)	GO0014031 mesenchymal cell development	over-represented	4.23e-06	0.000373	0.000373	0.936968	7	hsa-miR-15b-5p; hsa-miR-16-5p; hsa-miR-17-5p; hsa-miR-181a-5p; hsa-miR-181b-5p; hsa-miR-181c-5p; hsa-miR-195-5p
Annotations derived over miRTarBase (Gene Ontology)	negative regulation of epidermal growth factor-activated receptor activity GO0007175	over-represented	2.65e-05	0.000376	0.000376	1.18267	7	hsa-miR-15b-5p; hsa-miR-16-5p; hsa-miR-17-5p; hsa-miR-181a-5p; hsa-miR-181b-5p; hsa-miR-181c-5p; hsa-miR-195-5p
Target genes (miRTarBase)	ADORA3	over-represented	2.34e-05	0.000376	0.000376	0.0624512	3	hsa-miR-15b-5p; hsa-miR-16-5p; hsa-miR-195-5p
Target genes (miRTarBase)	AHNAK2	over-represented	2.34e-05	0.000376	0.000376	0.0624512	3	hsa-miR-15b-5p; hsa-miR-16-5p; hsa-miR-195-5p
Target genes (miRTarBase)	ARMC12	over-represented	2.34e-05	0.000376	0.000376	0.0624512	3	hsa-miR-15b-5p; hsa-miR-16-5p; hsa-miR-195-5p
Target genes (miRTarBase)	CASK	over-represented	2.34e-05	0.000376	0.000376	0.0624512	3	hsa-miR-15b-5p; hsa-miR-16-5p; hsa-miR-195-5p
Target genes (miRTarBase)	CHMP4B	over-represented	2.34e-05	0.000376	0.000376	0.0624512	3	hsa-miR-15b-5p; hsa-miR-16-5p; hsa-miR-195-5p
Target genes (miRTarBase)	FAM192A	over-represented	2.34e-05	0.000376	0.000376	0.0624512	3	hsa-miR-181a-5p; hsa-miR-181b-5p; hsa-miR-181c-5p
Target genes (miRTarBase)	FRYL	over-represented	2.34e-05	0.000376	0.000376	0.0624512	3	hsa-miR-15b-5p; hsa-miR-16-5p; hsa-miR-195-5p
Target genes (miRTarBase)	LANCL1	over-represented	2.34e-05	0.000376	0.000376	0.0624512	3	hsa-miR-15b-5p; hsa-miR-16-5p; hsa-miR-195-5p
Target genes (miRTarBase)	LRRFIP2	over-represented	2.34e-05	0.000376	0.000376	0.0624512	3	hsa-miR-15b-5p; hsa-miR-16-5p; hsa-miR-195-5p
Target genes (miRTarBase)	MSL1	over-represented	2.34e-05	0.000376	0.000376	0.0624512	3	hsa-miR-15b-5p; hsa-miR-16-5p; hsa-miR-195-5p
Target genes (miRTarBase)	MYCBP2	over-represented	2.34e-05	0.000376	0.000376	0.0624512	3	hsa-miR-15b-5p; hsa-miR-17-5p; hsa-miR-196a-5p
Target genes (miRTarBase)	RASEF	over-represented	2.34e-05	0.000376	0.000376	0.0624512	3	hsa-miR-15b-5p; hsa-miR-16-5p; hsa-miR-195-5p
Target genes (miRTarBase)	RNH1	over-represented	2.34e-05	0.000376	0.000376	0.0624512	3	hsa-miR-15b-5p; hsa-miR-16-5p; hsa-miR-195-5p
Target genes (miRTarBase)	TIMP3	over-represented	2.34e-05	0.000376	0.000376	0.0624512	3	hsa-miR-16-5p; hsa-miR-17-5p; hsa-miR-181b-5p
Target genes (miRTarBase)	TMEM69	over-represented	2.34e-05	0.000376	0.000376	0.0624512	3	hsa-miR-15b-5p; hsa-miR-16-5p; hsa-miR-195-5p
Target genes (miRTarBase)	TRAK1	over-represented	2.34e-05	0.000376	0.000376	0.0624512	3	hsa-miR-15b-5p; hsa-miR-16-5p; hsa-miR-195-5p
Target genes (miRTarBase)	ZNF780B	over-represented	2.34e-05	0.000376	0.000376	0.0624512	3	hsa-miR-181a-5p; hsa-miR-181b-5p; hsa-miR-181c-5p
Pathways (KEGG)	Ovarian steroidogenesis	over-represented	7.71e-06	0.000377	0.000377	3.09347	10	hsa-miR-605-5p; hsa-miR-15b-5p; hsa-miR-16-5p; hsa-miR-17-5p; hsa-miR-181a-5p; hsa-miR-181b-5p; hsa-miR-181c-5p; hsa-miR-18a-3p; hsa-miR-195-5p; hsa-miR-196a-5p
Pathways (KEGG)	Synaptic vesicle cycle	over-represented	8.75e-06	0.000377	0.000377	3.13258	10	hsa-miR-605-5p; hsa-miR-15b-5p; hsa-miR-16-5p; hsa-miR-17-5p; hsa-miR-181a-5p; hsa-miR-181b-5p; hsa-miR-181c-5p; hsa-miR-18a-3p; hsa-miR-195-5p; hsa-miR-196a-5p
Pathways (KEGG)	Type II diabetes mellitus	over-represented	9.44e-06	0.000377	0.000377	3.15604	10	hsa-miR-605-5p; hsa-miR-15b-5p; hsa-miR-16-5p; hsa-miR-17-5p; hsa-miR-181a-5p; hsa-miR-181b-5p; hsa-miR-181c-5p; hsa-miR-18a-3p; hsa-miR-195-5p; hsa-miR-196a-5p
Target genes (miRTarBase)	KATNAL1	over-represented	2.36e-05	0.000378	0.000378	0.413739	5	hsa-miR-15b-5p; hsa-miR-16-5p; hsa-miR-17-5p; hsa-miR-195-5p; hsa-miR-196a-5p
Annotations derived over miRTarBase (Gene Ontology)	negative regulation by host of viral transcription GO0043922	over-represented	2.68e-05	0.000379	0.000379	1.74863	8	hsa-miR-15b-5p; hsa-miR-16-5p; hsa-miR-17-5p; hsa-miR-181a-5p; hsa-miR-181b-5p; hsa-miR-181c-5p; hsa-miR-195-5p; hsa-miR-196a-5p
Annotations derived over miRTarBase (Gene Ontology)	cellular response to glucagon stimulus GO0071377	over-represented	2.71e-05	0.000383	0.000383	1.18657	7	hsa-miR-15b-5p; hsa-miR-16-5p; hsa-miR-17-5p; hsa-miR-181a-5p; hsa-miR-181b-5p; hsa-miR-181c-5p; hsa-miR-195-5p
Annotations derived over miRTarBase (Gene Ontology)	hormone-mediated signaling pathway GO0009755	over-represented	2.73e-05	0.000385	0.000385	1.75254	8	hsa-miR-15b-5p; hsa-miR-16-5p; hsa-miR-181a-5p; hsa-miR-181b-5p; hsa-miR-181c-5p; hsa-miR-18a-3p; hsa-miR-195-5p; hsa-miR-196a-5p
Annotations derived over miRTarBase (Gene Ontology)	phagocytic cup GO0001891	over-represented	2.76e-05	0.000388	0.000388	0.753318	6	hsa-miR-15b-5p; hsa-miR-16-5p; hsa-miR-17-5p; hsa-miR-181a-5p; hsa-miR-195-5p; hsa-miR-196a-5p
Annotations derived over miRTarBase (Gene Ontology)	negative regulation of fat cell proliferation GO0070345	over-represented	2.77e-05	0.00039	0.00039	1.19048	7	hsa-miR-15b-5p; hsa-miR-16-5p; hsa-miR-17-5p; hsa-miR-181a-5p; hsa-miR-181b-5p; hsa-miR-181c-5p; hsa-miR-195-5p
Diseases (MNDR)	Sertoli-Leydig cell tumor	over-represented	0.000249	0.00039	0.00039	0.0258621	2	hsa-miR-16-5p; hsa-miR-17-5p
Diseases (MNDR)	X-linked disease	over-represented	0.000249	0.00039	0.00039	0.0258621	2	hsa-miR-16-5p; hsa-miR-17-5p
Diseases (MNDR)	cystic nephroma	over-represented	0.000249	0.00039	0.00039	0.0258621	2	hsa-miR-16-5p; hsa-miR-17-5p
Target genes (miRTarBase)	BMPR2	over-represented	2.48e-05	0.000393	0.000393	0.19516	4	hsa-miR-17-5p; hsa-miR-181a-5p; hsa-miR-181b-5p; hsa-miR-181c-5p
Target genes (miRTarBase)	USP48	over-represented	2.48e-05	0.000393	0.000393	0.19516	4	hsa-miR-15b-5p; hsa-miR-16-5p; hsa-miR-17-5p; hsa-miR-195-5p
Annotations derived over miRTarBase (Gene Ontology)	cellular response to hydrogen sulfide GO1904881	over-represented	2.83e-05	0.000396	0.000396	0.0663544	3	hsa-miR-15b-5p; hsa-miR-16-5p; hsa-miR-195-5p
Annotations derived over miRTarBase (Gene Ontology)	glucose mediated signaling pathway GO0010255	over-represented	2.83e-05	0.000396	0.000396	0.0663544	3	hsa-miR-16-5p; hsa-miR-18a-3p; hsa-miR-195-5p
Annotations derived over miRTarBase (Gene Ontology)	mast cell secretory granule organization GO0033364	over-represented	2.83e-05	0.000396	0.000396	0.0663544	3	hsa-miR-181a-5p; hsa-miR-181b-5p; hsa-miR-181c-5p
Annotations derived over miRTarBase (Gene Ontology)	negative regulation of cytokine production involved in inflammatory response GO1900016	over-represented	2.83e-05	0.000396	0.000396	1.19438	7	hsa-miR-605-5p; hsa-miR-15b-5p; hsa-miR-16-5p; hsa-miR-17-5p; hsa-miR-181b-5p; hsa-miR-195-5p; hsa-miR-196a-5p
Gene Ontology (miRWalk)	GO0071310 cellular response to organic substance	over-represented	4.59e-06	0.000397	0.000397	1.43101	8	hsa-miR-15b-5p; hsa-miR-16-5p; hsa-miR-17-5p; hsa-miR-181a-5p; hsa-miR-181b-5p; hsa-miR-181c-5p; hsa-miR-195-5p; hsa-miR-196a-5p
Gene Ontology (miRWalk)	GO0016567 protein ubiquitination	over-represented	4.89e-06	0.000397	0.000397	2.9983	10	hsa-miR-605-5p; hsa-miR-15b-5p; hsa-miR-16-5p; hsa-miR-17-5p; hsa-miR-181a-5p; hsa-miR-181b-5p; hsa-miR-181c-5p; hsa-miR-18a-3p; hsa-miR-195-5p; hsa-miR-196a-5p
Gene Ontology (miRWalk)	GO0022612 gland morphogenesis	over-represented	4.81e-06	0.000397	0.000397	0.954003	7	hsa-miR-15b-5p; hsa-miR-16-5p; hsa-miR-17-5p; hsa-miR-181a-5p; hsa-miR-181b-5p; hsa-miR-181c-5p; hsa-miR-195-5p
Gene Ontology (miRWalk)	GO0048599 oocyte development	over-represented	4.81e-06	0.000397	0.000397	0.954003	7	hsa-miR-15b-5p; hsa-miR-16-5p; hsa-miR-17-5p; hsa-miR-181a-5p; hsa-miR-181b-5p; hsa-miR-181c-5p; hsa-miR-195-5p
Annotations derived over miRTarBase (Gene Ontology)	Rho GTPase binding GO0017048	over-represented	2.87e-05	0.0004	0.0004	1.76425	8	hsa-miR-15b-5p; hsa-miR-16-5p; hsa-miR-17-5p; hsa-miR-181a-5p; hsa-miR-181b-5p; hsa-miR-181c-5p; hsa-miR-195-5p; hsa-miR-196a-5p
Annotations derived over miRTarBase (Gene Ontology)	DNA replication-independent nucleosome organization GO0034724	over-represented	2.9e-05	0.000401	0.000401	0.202966	4	hsa-miR-15b-5p; hsa-miR-16-5p; hsa-miR-18a-3p; hsa-miR-195-5p
Annotations derived over miRTarBase (Gene Ontology)	brain morphogenesis GO0048854	over-represented	2.9e-05	0.000401	0.000401	1.19828	7	hsa-miR-15b-5p; hsa-miR-16-5p; hsa-miR-17-5p; hsa-miR-181a-5p; hsa-miR-181b-5p; hsa-miR-181c-5p; hsa-miR-195-5p
Annotations derived over miRTarBase (Gene Ontology)	pentose-phosphate shunt, oxidative branch GO0009051	over-represented	2.9e-05	0.000401	0.000401	0.202966	4	hsa-miR-15b-5p; hsa-miR-16-5p; hsa-miR-181a-5p; hsa-miR-195-5p
Annotations derived over miRTarBase (Gene Ontology)	repressing transcription factor binding GO0070491	over-represented	2.9e-05	0.000401	0.000401	3.52849	10	hsa-miR-605-5p; hsa-miR-15b-5p; hsa-miR-16-5p; hsa-miR-17-5p; hsa-miR-181a-5p; hsa-miR-181b-5p; hsa-miR-181c-5p; hsa-miR-18a-3p; hsa-miR-195-5p; hsa-miR-196a-5p
Annotations derived over miRTarBase (Gene Ontology)	triglyceride mobilization GO0006642	over-represented	2.9e-05	0.000401	0.000401	0.202966	4	hsa-miR-17-5p; hsa-miR-181a-5p; hsa-miR-181b-5p; hsa-miR-181c-5p
Annotations derived over miRTarBase (Gene Ontology)	T cell mediated immunity GO0002456	over-represented	2.93e-05	0.000403	0.000403	0.761124	6	hsa-miR-15b-5p; hsa-miR-16-5p; hsa-miR-17-5p; hsa-miR-181a-5p; hsa-miR-195-5p; hsa-miR-196a-5p
Annotations derived over miRTarBase (Gene Ontology)	nuclear euchromatin GO0005719	over-represented	2.92e-05	0.000403	0.000403	1.76815	8	hsa-miR-605-5p; hsa-miR-16-5p; hsa-miR-17-5p; hsa-miR-181a-5p; hsa-miR-181b-5p; hsa-miR-181c-5p; hsa-miR-18a-3p; hsa-miR-196a-5p
Annotations derived over miRTarBase (Gene Ontology)	positive regulation of receptor biosynthetic process GO0010870	over-represented	2.93e-05	0.000403	0.000403	0.761124	6	hsa-miR-15b-5p; hsa-miR-16-5p; hsa-miR-17-5p; hsa-miR-181a-5p; hsa-miR-195-5p; hsa-miR-196a-5p
Diseases (MNDR)	pre-eclampsia	over-represented	0.000259	0.000405	0.000405	0.353448	4	hsa-miR-16-5p; hsa-miR-17-5p; hsa-miR-181b-5p; hsa-miR-195-5p
Annotations derived over miRTarBase (Gene Ontology)	U1 snRNA binding GO0030619	over-represented	2.96e-05	0.000406	0.000406	0.433255	5	hsa-miR-15b-5p; hsa-miR-16-5p; hsa-miR-17-5p; hsa-miR-195-5p; hsa-miR-196a-5p
Annotations derived over miRTarBase (Gene Ontology)	determination of leftright symmetry GO0007368	over-represented	2.96e-05	0.000406	0.000406	1.20219	7	hsa-miR-15b-5p; hsa-miR-16-5p; hsa-miR-17-5p; hsa-miR-181a-5p; hsa-miR-181b-5p; hsa-miR-181c-5p; hsa-miR-195-5p
Target genes (miRTarBase)	CAPZA2	over-represented	2.59e-05	0.000409	0.000409	0.421546	5	hsa-miR-605-5p; hsa-miR-15b-5p; hsa-miR-16-5p; hsa-miR-17-5p; hsa-miR-195-5p
Target genes (miRTarBase)	TUBB2A	over-represented	2.59e-05	0.000409	0.000409	0.745511	6	hsa-miR-15b-5p; hsa-miR-16-5p; hsa-miR-181a-5p; hsa-miR-181b-5p; hsa-miR-181c-5p; hsa-miR-195-5p
Annotations derived over miRTarBase (Gene Ontology)	perinuclear endoplasmic reticulum GO0097038	over-represented	3.01e-05	0.000413	0.000413	0.765027	6	hsa-miR-15b-5p; hsa-miR-16-5p; hsa-miR-181a-5p; hsa-miR-181b-5p; hsa-miR-181c-5p; hsa-miR-195-5p
Annotations derived over miRTarBase (Gene Ontology)	regulation of early endosome to late endosome transport GO2000641	over-represented	3.02e-05	0.000413	0.000413	1.20609	7	hsa-miR-15b-5p; hsa-miR-16-5p; hsa-miR-17-5p; hsa-miR-181a-5p; hsa-miR-181b-5p; hsa-miR-195-5p; hsa-miR-196a-5p
Annotations derived over miRTarBase (Gene Ontology)	translation factor activity, RNA binding GO0008135	over-represented	3.02e-05	0.000413	0.000413	2.51756	9	hsa-miR-15b-5p; hsa-miR-16-5p; hsa-miR-17-5p; hsa-miR-181a-5p; hsa-miR-181b-5p; hsa-miR-181c-5p; hsa-miR-18a-3p; hsa-miR-195-5p; hsa-miR-196a-5p
Annotations derived over miRTarBase (Gene Ontology)	negative regulation of axonogenesis GO0050771	over-represented	3.07e-05	0.000419	0.000419	1.77986	8	hsa-miR-605-5p; hsa-miR-15b-5p; hsa-miR-16-5p; hsa-miR-17-5p; hsa-miR-181a-5p; hsa-miR-181b-5p; hsa-miR-181c-5p; hsa-miR-195-5p
Target genes (miRTarBase)	BCL2L12	over-represented	2.68e-05	0.00042	0.00042	0.199063	4	hsa-miR-15b-5p; hsa-miR-16-5p; hsa-miR-18a-3p; hsa-miR-195-5p
Gene Ontology (miRWalk)	GO0051924 regulation of calcium ion transport	over-represented	5.45e-06	0.000426	0.000426	0.971039	7	hsa-miR-15b-5p; hsa-miR-16-5p; hsa-miR-17-5p; hsa-miR-181a-5p; hsa-miR-181b-5p; hsa-miR-181c-5p; hsa-miR-195-5p
Gene Ontology (miRWalk)	GO0060334 regulation of interferon gamma mediated signaling pathway	over-represented	5.45e-06	0.000426	0.000426	0.971039	7	hsa-miR-15b-5p; hsa-miR-16-5p; hsa-miR-17-5p; hsa-miR-181a-5p; hsa-miR-181b-5p; hsa-miR-195-5p; hsa-miR-196a-5p
Annotations derived over miRTarBase (Gene Ontology)	histone lysine methylation GO0034968	over-represented	3.13e-05	0.000426	0.000426	0.20687	4	hsa-miR-17-5p; hsa-miR-181a-5p; hsa-miR-181b-5p; hsa-miR-181c-5p
Target genes (miRTarBase)	ARHGAP32	over-represented	2.83e-05	0.000429	0.000429	0.0663544	3	hsa-miR-15b-5p; hsa-miR-16-5p; hsa-miR-195-5p
Target genes (miRTarBase)	BSPRY	over-represented	2.83e-05	0.000429	0.000429	0.0663544	3	hsa-miR-15b-5p; hsa-miR-16-5p; hsa-miR-195-5p
Target genes (miRTarBase)	CHMP2B	over-represented	2.83e-05	0.000429	0.000429	0.0663544	3	hsa-miR-181a-5p; hsa-miR-181b-5p; hsa-miR-181c-5p
Target genes (miRTarBase)	CUL5	over-represented	2.83e-05	0.000429	0.000429	0.0663544	3	hsa-miR-181a-5p; hsa-miR-181b-5p; hsa-miR-181c-5p
Target genes (miRTarBase)	HIGD2A	over-represented	2.83e-05	0.000429	0.000429	0.0663544	3	hsa-miR-181a-5p; hsa-miR-181b-5p; hsa-miR-181c-5p
Target genes (miRTarBase)	KDR	over-represented	2.83e-05	0.000429	0.000429	0.0663544	3	hsa-miR-15b-5p; hsa-miR-16-5p; hsa-miR-195-5p
Target genes (miRTarBase)	RPL36	over-represented	2.83e-05	0.000429	0.000429	0.0663544	3	hsa-miR-15b-5p; hsa-miR-16-5p; hsa-miR-195-5p
Target genes (miRTarBase)	STX2	over-represented	2.83e-05	0.000429	0.000429	0.0663544	3	hsa-miR-181a-5p; hsa-miR-181b-5p; hsa-miR-181c-5p
Annotations derived over miRTarBase (Gene Ontology)	multivesicular body GO0005771	over-represented	3.16e-05	0.00043	0.00043	1.2139	7	hsa-miR-15b-5p; hsa-miR-16-5p; hsa-miR-17-5p; hsa-miR-181a-5p; hsa-miR-181b-5p; hsa-miR-181c-5p; hsa-miR-195-5p
Annotations derived over miRTarBase (Gene Ontology)	cytoskeleton-dependent cytokinesis GO0061640	over-represented	3.18e-05	0.000431	0.000431	1.78767	8	hsa-miR-15b-5p; hsa-miR-16-5p; hsa-miR-17-5p; hsa-miR-181a-5p; hsa-miR-181b-5p; hsa-miR-181c-5p; hsa-miR-195-5p; hsa-miR-196a-5p
Annotations derived over miRTarBase (Gene Ontology)	CENP-A containing nucleosome assembly GO0034080	over-represented	3.23e-05	0.000436	0.000436	2.53708	9	hsa-miR-605-5p; hsa-miR-15b-5p; hsa-miR-16-5p; hsa-miR-17-5p; hsa-miR-181a-5p; hsa-miR-181b-5p; hsa-miR-181c-5p; hsa-miR-18a-3p; hsa-miR-196a-5p
Annotations derived over miRTarBase (Gene Ontology)	signal recognition particle binding GO0005047	over-represented	3.23e-05	0.000436	0.000436	0.441062	5	hsa-miR-15b-5p; hsa-miR-16-5p; hsa-miR-18a-3p; hsa-miR-195-5p; hsa-miR-196a-5p
Annotations derived over miRTarBase (Gene Ontology)	transcription factor TFTC complex GO0033276	over-represented	3.23e-05	0.000436	0.000436	0.441062	5	hsa-miR-15b-5p; hsa-miR-16-5p; hsa-miR-17-5p; hsa-miR-181a-5p; hsa-miR-181b-5p
Annotations derived over miRTarBase (Gene Ontology)	translation repressor activity, mRNA regulatory element binding GO0000900	over-represented	3.23e-05	0.000436	0.000436	1.79157	8	hsa-miR-15b-5p; hsa-miR-16-5p; hsa-miR-181a-5p; hsa-miR-181b-5p; hsa-miR-181c-5p; hsa-miR-18a-3p; hsa-miR-195-5p; hsa-miR-196a-5p
Target genes (miRTarBase)	SUPT16H	over-represented	2.9e-05	0.000437	0.000437	0.202966	4	hsa-miR-15b-5p; hsa-miR-16-5p; hsa-miR-18a-3p; hsa-miR-195-5p
Gene Ontology (miRWalk)	GO0002437 inflammatory response to antigenic stimulus	over-represented	6.16e-06	0.00044	0.00044	0.613288	6	hsa-miR-16-5p; hsa-miR-17-5p; hsa-miR-181a-5p; hsa-miR-181c-5p; hsa-miR-18a-3p; hsa-miR-196a-5p
Gene Ontology (miRWalk)	GO0007565 female pregnancy	over-represented	6.09e-06	0.00044	0.00044	1.48211	8	hsa-miR-15b-5p; hsa-miR-16-5p; hsa-miR-17-5p; hsa-miR-181a-5p; hsa-miR-181b-5p; hsa-miR-181c-5p; hsa-miR-18a-3p; hsa-miR-195-5p
Gene Ontology (miRWalk)	GO0010494 cytoplasmic stress granule	over-represented	6.09e-06	0.00044	0.00044	1.48211	8	hsa-miR-605-5p; hsa-miR-15b-5p; hsa-miR-16-5p; hsa-miR-17-5p; hsa-miR-181a-5p; hsa-miR-181c-5p; hsa-miR-18a-3p; hsa-miR-196a-5p
Gene Ontology (miRWalk)	GO0014911 positive regulation of smooth muscle cell migration	over-represented	6.17e-06	0.00044	0.00044	0.988075	7	hsa-miR-15b-5p; hsa-miR-16-5p; hsa-miR-17-5p; hsa-miR-181a-5p; hsa-miR-181b-5p; hsa-miR-181c-5p; hsa-miR-195-5p
Gene Ontology (miRWalk)	GO0016044 cellular membrane organization	over-represented	6.28e-06	0.00044	0.00044	2.14651	9	hsa-miR-605-5p; hsa-miR-15b-5p; hsa-miR-16-5p; hsa-miR-17-5p; hsa-miR-181a-5p; hsa-miR-181b-5p; hsa-miR-18a-3p; hsa-miR-195-5p; hsa-miR-196a-5p
Gene Ontology (miRWalk)	GO0031103 axon regeneration	over-represented	6.17e-06	0.00044	0.00044	0.988075	7	hsa-miR-15b-5p; hsa-miR-16-5p; hsa-miR-17-5p; hsa-miR-181a-5p; hsa-miR-181b-5p; hsa-miR-181c-5p; hsa-miR-195-5p
Annotations derived over miRTarBase (Gene Ontology)	cytosolic small ribosomal subunit GO0022627	over-represented	3.28e-05	0.000442	0.000442	2.54098	9	hsa-miR-15b-5p; hsa-miR-16-5p; hsa-miR-17-5p; hsa-miR-181a-5p; hsa-miR-181b-5p; hsa-miR-181c-5p; hsa-miR-18a-3p; hsa-miR-195-5p; hsa-miR-196a-5p
Annotations derived over miRTarBase (Gene Ontology)	inositol phosphate metabolic process GO0043647	over-represented	3.31e-05	0.000445	0.000445	3.57533	10	hsa-miR-605-5p; hsa-miR-15b-5p; hsa-miR-16-5p; hsa-miR-17-5p; hsa-miR-181a-5p; hsa-miR-181b-5p; hsa-miR-181c-5p; hsa-miR-18a-3p; hsa-miR-195-5p; hsa-miR-196a-5p
Annotations derived over miRTarBase (Gene Ontology)	atrioventricular valve morphogenesis GO0003181	over-represented	3.39e-05	0.000451	0.000451	1.80328	8	hsa-miR-15b-5p; hsa-miR-16-5p; hsa-miR-17-5p; hsa-miR-181a-5p; hsa-miR-181b-5p; hsa-miR-181c-5p; hsa-miR-195-5p; hsa-miR-196a-5p
Annotations derived over miRTarBase (Gene Ontology)	calcium-transporting ATPase activity involved in regulation of presynaptic cytosolic calcium ion concentration GO1905056	over-represented	3.37e-05	0.000451	0.000451	0.210773	4	hsa-miR-17-5p; hsa-miR-181a-5p; hsa-miR-181b-5p; hsa-miR-181c-5p
Annotations derived over miRTarBase (Gene Ontology)	cohesin complex GO0008278	over-represented	3.39e-05	0.000451	0.000451	0.78064	6	hsa-miR-605-5p; hsa-miR-17-5p; hsa-miR-181a-5p; hsa-miR-181b-5p; hsa-miR-181c-5p; hsa-miR-196a-5p
Annotations derived over miRTarBase (Gene Ontology)	interleukin-27-mediated signaling pathway GO0070106	over-represented	3.37e-05	0.000451	0.000451	1.2256	7	hsa-miR-605-5p; hsa-miR-15b-5p; hsa-miR-16-5p; hsa-miR-17-5p; hsa-miR-181a-5p; hsa-miR-195-5p; hsa-miR-196a-5p
Annotations derived over miRTarBase (Gene Ontology)	negative regulation of cellular response to growth factor stimulus GO0090288	over-represented	3.39e-05	0.000451	0.000451	0.0702576	3	hsa-miR-15b-5p; hsa-miR-16-5p; hsa-miR-195-5p
Annotations derived over miRTarBase (Gene Ontology)	regulation of fat cell apoptotic process GO1904649	over-represented	3.39e-05	0.000451	0.000451	0.0702576	3	hsa-miR-15b-5p; hsa-miR-16-5p; hsa-miR-195-5p
Annotations derived over miRTarBase (Gene Ontology)	respiratory system development GO0060541	over-represented	3.39e-05	0.000451	0.000451	0.0702576	3	hsa-miR-181a-5p; hsa-miR-181b-5p; hsa-miR-181c-5p
Annotations derived over miRTarBase (Gene Ontology)	response to ischemia GO0002931	over-represented	3.39e-05	0.000451	0.000451	1.80328	8	hsa-miR-605-5p; hsa-miR-15b-5p; hsa-miR-16-5p; hsa-miR-17-5p; hsa-miR-181a-5p; hsa-miR-181b-5p; hsa-miR-181c-5p; hsa-miR-195-5p
Annotations derived over miRTarBase (Gene Ontology)	Golgi medial cisterna GO0005797	over-represented	3.44e-05	0.000456	0.000456	1.22951	7	hsa-miR-15b-5p; hsa-miR-16-5p; hsa-miR-181a-5p; hsa-miR-181b-5p; hsa-miR-181c-5p; hsa-miR-195-5p; hsa-miR-196a-5p
Annotations derived over miRTarBase (Gene Ontology)	amino acid transport GO0006865	over-represented	3.46e-05	0.000456	0.000456	2.5566	9	hsa-miR-15b-5p; hsa-miR-16-5p; hsa-miR-17-5p; hsa-miR-181a-5p; hsa-miR-181b-5p; hsa-miR-181c-5p; hsa-miR-18a-3p; hsa-miR-195-5p; hsa-miR-196a-5p
Annotations derived over miRTarBase (Gene Ontology)	positive regulation of cyclin-dependent protein serinethreonine kinase activity GO0045737	over-represented	3.46e-05	0.000456	0.000456	2.5566	9	hsa-miR-605-5p; hsa-miR-15b-5p; hsa-miR-16-5p; hsa-miR-17-5p; hsa-miR-181a-5p; hsa-miR-181b-5p; hsa-miR-181c-5p; hsa-miR-195-5p; hsa-miR-196a-5p
Annotations derived over miRTarBase (Gene Ontology)	positive regulation of erythrocyte differentiation GO0045648	over-represented	3.46e-05	0.000456	0.000456	2.5566	9	hsa-miR-605-5p; hsa-miR-15b-5p; hsa-miR-16-5p; hsa-miR-17-5p; hsa-miR-181a-5p; hsa-miR-181b-5p; hsa-miR-181c-5p; hsa-miR-18a-3p; hsa-miR-195-5p
Annotations derived over miRTarBase (Gene Ontology)	ribosome binding GO0043022	over-represented	3.46e-05	0.000456	0.000456	2.5566	9	hsa-miR-15b-5p; hsa-miR-16-5p; hsa-miR-17-5p; hsa-miR-181a-5p; hsa-miR-181b-5p; hsa-miR-181c-5p; hsa-miR-18a-3p; hsa-miR-195-5p; hsa-miR-196a-5p
Diseases (MNDR)	Glioblastoma	over-represented	0.000294	0.000459	0.000459	3.27155	9	hsa-miR-15b-5p; hsa-miR-16-5p; hsa-miR-17-5p; hsa-miR-181a-5p; hsa-miR-181b-5p; hsa-miR-181c-5p; hsa-miR-18a-3p; hsa-miR-195-5p; hsa-miR-196a-5p
Annotations derived over miRTarBase (Gene Ontology)	acetylesterase activity GO0008126	over-represented	3.52e-05	0.00046	0.00046	0.448868	5	hsa-miR-15b-5p; hsa-miR-16-5p; hsa-miR-17-5p; hsa-miR-195-5p; hsa-miR-196a-5p
Annotations derived over miRTarBase (Gene Ontology)	glomerular filtration GO0003094	over-represented	3.52e-05	0.00046	0.00046	0.448868	5	hsa-miR-605-5p; hsa-miR-16-5p; hsa-miR-181a-5p; hsa-miR-181b-5p; hsa-miR-181c-5p
Annotations derived over miRTarBase (Gene Ontology)	hormone-sensitive lipase activity GO0033878	over-represented	3.52e-05	0.00046	0.00046	0.448868	5	hsa-miR-15b-5p; hsa-miR-16-5p; hsa-miR-17-5p; hsa-miR-195-5p; hsa-miR-196a-5p
Annotations derived over miRTarBase (Gene Ontology)	neurofibrillary tangle GO0097418	over-represented	3.52e-05	0.00046	0.00046	0.448868	5	hsa-miR-15b-5p; hsa-miR-16-5p; hsa-miR-17-5p; hsa-miR-18a-3p; hsa-miR-195-5p
Annotations derived over miRTarBase (Gene Ontology)	positive regulation of release of cytochrome c from mitochondria GO0090200	over-represented	3.5e-05	0.00046	0.00046	2.5605	9	hsa-miR-605-5p; hsa-miR-15b-5p; hsa-miR-16-5p; hsa-miR-17-5p; hsa-miR-181a-5p; hsa-miR-181b-5p; hsa-miR-181c-5p; hsa-miR-18a-3p; hsa-miR-195-5p
Annotations derived over miRTarBase (Gene Ontology)	vascular endothelial growth factor-activated receptor activity GO0005021	over-represented	3.52e-05	0.00046	0.00046	0.448868	5	hsa-miR-15b-5p; hsa-miR-16-5p; hsa-miR-181a-5p; hsa-miR-195-5p; hsa-miR-196a-5p
Gene Ontology (miRWalk)	GO0031625 ubiquitin protein ligase binding	over-represented	6.89e-06	0.000464	0.000464	3.10051	10	hsa-miR-605-5p; hsa-miR-15b-5p; hsa-miR-16-5p; hsa-miR-17-5p; hsa-miR-181a-5p; hsa-miR-181b-5p; hsa-miR-181c-5p; hsa-miR-18a-3p; hsa-miR-195-5p; hsa-miR-196a-5p
Gene Ontology (miRWalk)	GO0043209 myelin sheath	over-represented	6.97e-06	0.000464	0.000464	1.00511	7	hsa-miR-15b-5p; hsa-miR-16-5p; hsa-miR-17-5p; hsa-miR-181a-5p; hsa-miR-181b-5p; hsa-miR-181c-5p; hsa-miR-195-5p
Gene Ontology (miRWalk)	GO0043497 regulation of protein heterodimerization activity	over-represented	6.97e-06	0.000464	0.000464	1.00511	7	hsa-miR-15b-5p; hsa-miR-16-5p; hsa-miR-17-5p; hsa-miR-181a-5p; hsa-miR-181b-5p; hsa-miR-181c-5p; hsa-miR-195-5p
Annotations derived over miRTarBase (Gene Ontology)	RNA polymerase II CTD heptapeptide repeat kinase activity GO0008353	over-represented	3.57e-05	0.000464	0.000464	1.81499	8	hsa-miR-15b-5p; hsa-miR-16-5p; hsa-miR-17-5p; hsa-miR-181a-5p; hsa-miR-181b-5p; hsa-miR-181c-5p; hsa-miR-195-5p; hsa-miR-196a-5p
Annotations derived over miRTarBase (Gene Ontology)	epithelial cell differentiation GO0030855	over-represented	3.57e-05	0.000464	0.000464	3.60265	10	hsa-miR-605-5p; hsa-miR-15b-5p; hsa-miR-16-5p; hsa-miR-17-5p; hsa-miR-181a-5p; hsa-miR-181b-5p; hsa-miR-181c-5p; hsa-miR-18a-3p; hsa-miR-195-5p; hsa-miR-196a-5p
Annotations derived over miRTarBase (Gene Ontology)	viral process GO0016032	over-represented	3.57e-05	0.000464	0.000464	3.60265	10	hsa-miR-605-5p; hsa-miR-15b-5p; hsa-miR-16-5p; hsa-miR-17-5p; hsa-miR-181a-5p; hsa-miR-181b-5p; hsa-miR-181c-5p; hsa-miR-18a-3p; hsa-miR-195-5p; hsa-miR-196a-5p
Annotations derived over miRTarBase (Gene Ontology)	nodal signaling pathway GO0038092	over-represented	3.59e-05	0.000466	0.000466	0.788447	6	hsa-miR-15b-5p; hsa-miR-16-5p; hsa-miR-17-5p; hsa-miR-181a-5p; hsa-miR-18a-3p; hsa-miR-195-5p
Annotations derived over miRTarBase (Gene Ontology)	regulation of presynapse assembly GO1905606	over-represented	3.59e-05	0.000466	0.000466	1.23731	7	hsa-miR-15b-5p; hsa-miR-16-5p; hsa-miR-17-5p; hsa-miR-181a-5p; hsa-miR-18a-3p; hsa-miR-195-5p; hsa-miR-196a-5p
Annotations derived over miRTarBase (Gene Ontology)	regulation of macrophage chemotaxis GO0010758	over-represented	3.63e-05	0.00047	0.00047	0.214676	4	hsa-miR-181a-5p; hsa-miR-181b-5p; hsa-miR-181c-5p; hsa-miR-196a-5p
Annotations derived over miRTarBase (Gene Ontology)	stem cell differentiation GO0048863	over-represented	3.63e-05	0.00047	0.00047	1.81889	8	hsa-miR-15b-5p; hsa-miR-16-5p; hsa-miR-17-5p; hsa-miR-181a-5p; hsa-miR-181b-5p; hsa-miR-181c-5p; hsa-miR-195-5p; hsa-miR-196a-5p
Gene Ontology (miRWalk)	GO0006917 induction of apoptosis	over-represented	7.29e-06	0.00047	0.00047	3.11755	10	hsa-miR-605-5p; hsa-miR-15b-5p; hsa-miR-16-5p; hsa-miR-17-5p; hsa-miR-181a-5p; hsa-miR-181b-5p; hsa-miR-181c-5p; hsa-miR-18a-3p; hsa-miR-195-5p; hsa-miR-196a-5p
Gene Ontology (miRWalk)	GO0035872 nucleotide binding domain leucine rich repeat containing receptor signaling pathway	over-represented	7.24e-06	0.00047	0.00047	2.18058	9	hsa-miR-15b-5p; hsa-miR-16-5p; hsa-miR-17-5p; hsa-miR-181a-5p; hsa-miR-181b-5p; hsa-miR-181c-5p; hsa-miR-18a-3p; hsa-miR-195-5p; hsa-miR-196a-5p
Target genes (miRTarBase)	CPEB3	over-represented	3.13e-05	0.00047	0.00047	0.20687	4	hsa-miR-15b-5p; hsa-miR-16-5p; hsa-miR-195-5p; hsa-miR-196a-5p
Annotations derived over miRTarBase (Gene Ontology)	T-helper 17 cell lineage commitment GO0072540	over-represented	3.67e-05	0.000471	0.000471	0.452771	5	hsa-miR-15b-5p; hsa-miR-16-5p; hsa-miR-17-5p; hsa-miR-181a-5p; hsa-miR-195-5p
Annotations derived over miRTarBase (Gene Ontology)	chromosome condensation GO0030261	over-represented	3.67e-05	0.000471	0.000471	0.452771	5	hsa-miR-16-5p; hsa-miR-181a-5p; hsa-miR-181b-5p; hsa-miR-181c-5p; hsa-miR-18a-3p
Annotations derived over miRTarBase (Gene Ontology)	epithelial to mesenchymal transition involved in cardiac fibroblast development GO0060940	over-represented	3.67e-05	0.000471	0.000471	0.452771	5	hsa-miR-15b-5p; hsa-miR-16-5p; hsa-miR-181b-5p; hsa-miR-195-5p; hsa-miR-196a-5p
Annotations derived over miRTarBase (Gene Ontology)	protein import GO0017038	over-represented	3.67e-05	0.000471	0.000471	0.452771	5	hsa-miR-15b-5p; hsa-miR-16-5p; hsa-miR-17-5p; hsa-miR-18a-3p; hsa-miR-195-5p
Annotations derived over miRTarBase (Gene Ontology)	regulation of epidermal growth factor-activated receptor activity GO0007176	over-represented	3.67e-05	0.000471	0.000471	0.452771	5	hsa-miR-15b-5p; hsa-miR-16-5p; hsa-miR-17-5p; hsa-miR-195-5p; hsa-miR-196a-5p
Annotations derived over miRTarBase (Gene Ontology)	negative regulation of ERK1 and ERK2 cascade GO0070373	over-represented	3.69e-05	0.000472	0.000472	3.61436	10	hsa-miR-605-5p; hsa-miR-15b-5p; hsa-miR-16-5p; hsa-miR-17-5p; hsa-miR-181a-5p; hsa-miR-181b-5p; hsa-miR-181c-5p; hsa-miR-18a-3p; hsa-miR-195-5p; hsa-miR-196a-5p
Annotations derived over miRTarBase (Gene Ontology)	negative regulation of apoptotic signaling pathway GO2001234	over-represented	3.69e-05	0.000472	0.000472	1.82279	8	hsa-miR-605-5p; hsa-miR-15b-5p; hsa-miR-16-5p; hsa-miR-17-5p; hsa-miR-181a-5p; hsa-miR-181b-5p; hsa-miR-181c-5p; hsa-miR-195-5p
Annotations derived over miRTarBase (Gene Ontology)	positive regulation of keratinocyte proliferation GO0010838	over-represented	3.69e-05	0.000472	0.000472	0.79235	6	hsa-miR-15b-5p; hsa-miR-16-5p; hsa-miR-17-5p; hsa-miR-181a-5p; hsa-miR-195-5p; hsa-miR-196a-5p
Pathways (KEGG)	Bile secretion	over-represented	1.67e-05	0.000474	0.000474	3.33985	10	hsa-miR-605-5p; hsa-miR-15b-5p; hsa-miR-16-5p; hsa-miR-17-5p; hsa-miR-181a-5p; hsa-miR-181b-5p; hsa-miR-181c-5p; hsa-miR-18a-3p; hsa-miR-195-5p; hsa-miR-196a-5p
Pathways (KEGG)	Cortisol synthesis and secretion	over-represented	1.38e-05	0.000474	0.000474	3.27728	10	hsa-miR-605-5p; hsa-miR-15b-5p; hsa-miR-16-5p; hsa-miR-17-5p; hsa-miR-181a-5p; hsa-miR-181b-5p; hsa-miR-181c-5p; hsa-miR-18a-3p; hsa-miR-195-5p; hsa-miR-196a-5p
Pathways (KEGG)	Nicotinate and nicotinamide metabolism	over-represented	1.56e-05	0.000474	0.000474	1.63082	8	hsa-miR-15b-5p; hsa-miR-16-5p; hsa-miR-181a-5p; hsa-miR-181b-5p; hsa-miR-181c-5p; hsa-miR-18a-3p; hsa-miR-195-5p; hsa-miR-196a-5p
Pathways (KEGG)	Tyrosine metabolism	over-represented	1.78e-05	0.000474	0.000474	1.65819	8	hsa-miR-15b-5p; hsa-miR-16-5p; hsa-miR-17-5p; hsa-miR-181a-5p; hsa-miR-181b-5p; hsa-miR-181c-5p; hsa-miR-195-5p; hsa-miR-196a-5p
Annotations derived over miRTarBase (Gene Ontology)	ESCEZ complex GO0035098	over-represented	3.75e-05	0.000478	0.000478	1.8267	8	hsa-miR-15b-5p; hsa-miR-16-5p; hsa-miR-17-5p; hsa-miR-181a-5p; hsa-miR-181b-5p; hsa-miR-181c-5p; hsa-miR-18a-3p; hsa-miR-195-5p
Annotations derived over miRTarBase (Gene Ontology)	cardiac left ventricle morphogenesis GO0003214	over-represented	3.82e-05	0.000484	0.000484	1.24902	7	hsa-miR-15b-5p; hsa-miR-16-5p; hsa-miR-17-5p; hsa-miR-181a-5p; hsa-miR-181c-5p; hsa-miR-195-5p; hsa-miR-196a-5p
Annotations derived over miRTarBase (Gene Ontology)	heparin biosynthetic process GO0030210	over-represented	3.83e-05	0.000484	0.000484	0.456674	5	hsa-miR-16-5p; hsa-miR-181a-5p; hsa-miR-181b-5p; hsa-miR-181c-5p; hsa-miR-196a-5p
Annotations derived over miRTarBase (Gene Ontology)	interleukin-35-mediated signaling pathway GO0070757	over-represented	3.82e-05	0.000484	0.000484	1.24902	7	hsa-miR-605-5p; hsa-miR-15b-5p; hsa-miR-16-5p; hsa-miR-17-5p; hsa-miR-181a-5p; hsa-miR-195-5p; hsa-miR-196a-5p
Annotations derived over miRTarBase (Gene Ontology)	positive regulation of tumor necrosis factor biosynthetic process GO0042535	over-represented	3.82e-05	0.000484	0.000484	1.24902	7	hsa-miR-15b-5p; hsa-miR-16-5p; hsa-miR-17-5p; hsa-miR-181a-5p; hsa-miR-18a-3p; hsa-miR-195-5p; hsa-miR-196a-5p
Annotations derived over miRTarBase (Gene Ontology)	proton-transporting ATP synthase complex GO0045259	over-represented	3.83e-05	0.000484	0.000484	0.456674	5	hsa-miR-16-5p; hsa-miR-17-5p; hsa-miR-181b-5p; hsa-miR-18a-3p; hsa-miR-196a-5p
Annotations derived over miRTarBase (Gene Ontology)	transferase activity, transferring acyl groups GO0016746	over-represented	3.82e-05	0.000484	0.000484	1.24902	7	hsa-miR-15b-5p; hsa-miR-16-5p; hsa-miR-17-5p; hsa-miR-181a-5p; hsa-miR-181b-5p; hsa-miR-181c-5p; hsa-miR-18a-3p
Annotations derived over miRTarBase (Gene Ontology)	cellular response to fibroblast growth factor stimulus GO0044344	over-represented	3.87e-05	0.000488	0.000488	1.8345	8	hsa-miR-15b-5p; hsa-miR-16-5p; hsa-miR-17-5p; hsa-miR-181a-5p; hsa-miR-181b-5p; hsa-miR-181c-5p; hsa-miR-18a-3p; hsa-miR-196a-5p
Annotations derived over miRTarBase (Gene Ontology)	nuclear receptor binding GO0016922	over-represented	3.87e-05	0.000488	0.000488	1.8345	8	hsa-miR-15b-5p; hsa-miR-16-5p; hsa-miR-17-5p; hsa-miR-181a-5p; hsa-miR-181b-5p; hsa-miR-181c-5p; hsa-miR-18a-3p; hsa-miR-195-5p
Annotations derived over miRTarBase (Gene Ontology)	translation initiation factor binding GO0031369	over-represented	3.87e-05	0.000488	0.000488	1.8345	8	hsa-miR-15b-5p; hsa-miR-16-5p; hsa-miR-17-5p; hsa-miR-181a-5p; hsa-miR-181b-5p; hsa-miR-181c-5p; hsa-miR-195-5p; hsa-miR-196a-5p
Pathways (KEGG)	Steroid biosynthesis	over-represented	1.98e-05	0.000488	0.000488	1.68166	8	hsa-miR-15b-5p; hsa-miR-16-5p; hsa-miR-17-5p; hsa-miR-181a-5p; hsa-miR-181b-5p; hsa-miR-181c-5p; hsa-miR-18a-3p; hsa-miR-196a-5p
Annotations derived over miRTarBase (Gene Ontology)	endocardial cushion development GO0003197	over-represented	3.9e-05	0.000489	0.000489	0.218579	4	hsa-miR-17-5p; hsa-miR-181a-5p; hsa-miR-181b-5p; hsa-miR-181c-5p
Annotations derived over miRTarBase (Gene Ontology)	endomembrane system GO0012505	over-represented	3.9e-05	0.000489	0.000489	2.59173	9	hsa-miR-15b-5p; hsa-miR-16-5p; hsa-miR-17-5p; hsa-miR-181a-5p; hsa-miR-181b-5p; hsa-miR-181c-5p; hsa-miR-18a-3p; hsa-miR-195-5p; hsa-miR-196a-5p
Annotations derived over miRTarBase (Gene Ontology)	negative regulation of tau-protein kinase activity GO1902948	over-represented	3.9e-05	0.000489	0.000489	0.218579	4	hsa-miR-15b-5p; hsa-miR-16-5p; hsa-miR-17-5p; hsa-miR-181a-5p
Target genes (miRTarBase)	ANAPC13	over-represented	3.39e-05	0.000491	0.000491	0.0702576	3	hsa-miR-15b-5p; hsa-miR-16-5p; hsa-miR-195-5p
Target genes (miRTarBase)	ATP6	over-represented	3.39e-05	0.000491	0.000491	0.0702576	3	hsa-miR-17-5p; hsa-miR-181b-5p; hsa-miR-196a-5p
Target genes (miRTarBase)	CADPS2	over-represented	3.39e-05	0.000491	0.000491	0.0702576	3	hsa-miR-181a-5p; hsa-miR-181b-5p; hsa-miR-181c-5p
Target genes (miRTarBase)	CCNQ	over-represented	3.39e-05	0.000491	0.000491	0.0702576	3	hsa-miR-181a-5p; hsa-miR-181b-5p; hsa-miR-181c-5p
Target genes (miRTarBase)	DCAF4	over-represented	3.39e-05	0.000491	0.000491	0.0702576	3	hsa-miR-181a-5p; hsa-miR-181b-5p; hsa-miR-181c-5p
Target genes (miRTarBase)	ENTPD7	over-represented	3.37e-05	0.000491	0.000491	0.210773	4	hsa-miR-15b-5p; hsa-miR-16-5p; hsa-miR-17-5p; hsa-miR-195-5p
Target genes (miRTarBase)	LRPPRC	over-represented	3.39e-05	0.000491	0.000491	0.0702576	3	hsa-miR-15b-5p; hsa-miR-16-5p; hsa-miR-195-5p
Target genes (miRTarBase)	MRPS14	over-represented	3.37e-05	0.000491	0.000491	0.210773	4	hsa-miR-16-5p; hsa-miR-181a-5p; hsa-miR-181b-5p; hsa-miR-181c-5p
Target genes (miRTarBase)	SPTLC1	over-represented	3.39e-05	0.000491	0.000491	0.0702576	3	hsa-miR-15b-5p; hsa-miR-16-5p; hsa-miR-195-5p
Annotations derived over miRTarBase (Gene Ontology)	lamellipodium assembly GO0030032	over-represented	3.94e-05	0.000492	0.000492	1.83841	8	hsa-miR-15b-5p; hsa-miR-16-5p; hsa-miR-17-5p; hsa-miR-181a-5p; hsa-miR-181c-5p; hsa-miR-18a-3p; hsa-miR-195-5p; hsa-miR-196a-5p
Annotations derived over miRTarBase (Gene Ontology)	mitogen-activated protein kinase binding GO0051019	over-represented	3.94e-05	0.000492	0.000492	1.83841	8	hsa-miR-15b-5p; hsa-miR-16-5p; hsa-miR-17-5p; hsa-miR-181a-5p; hsa-miR-181b-5p; hsa-miR-181c-5p; hsa-miR-18a-3p; hsa-miR-195-5p
Pathways (KEGG)	Hippo signaling pathway - multiple species	over-represented	2.17e-05	0.000497	0.000497	2.42472	9	hsa-miR-605-5p; hsa-miR-15b-5p; hsa-miR-16-5p; hsa-miR-17-5p; hsa-miR-181a-5p; hsa-miR-181b-5p; hsa-miR-181c-5p; hsa-miR-18a-3p; hsa-miR-195-5p
Annotations derived over miRTarBase (Gene Ontology)	aggresome GO0016235	over-represented	4e-05	0.000499	0.000499	2.59953	9	hsa-miR-15b-5p; hsa-miR-16-5p; hsa-miR-17-5p; hsa-miR-181a-5p; hsa-miR-181b-5p; hsa-miR-181c-5p; hsa-miR-18a-3p; hsa-miR-195-5p; hsa-miR-196a-5p
Annotations derived over miRTarBase (Gene Ontology)	nucleotide-binding oligomerization domain containing signaling pathway GO0070423	over-represented	4e-05	0.000499	0.000499	2.59953	9	hsa-miR-605-5p; hsa-miR-15b-5p; hsa-miR-16-5p; hsa-miR-17-5p; hsa-miR-181a-5p; hsa-miR-181b-5p; hsa-miR-18a-3p; hsa-miR-195-5p; hsa-miR-196a-5p
Annotations derived over miRTarBase (Gene Ontology)	autonomic nervous system development GO0048483	over-represented	4.02e-05	0.000499	0.000499	0.0741608	3	hsa-miR-181a-5p; hsa-miR-181b-5p; hsa-miR-181c-5p
Annotations derived over miRTarBase (Gene Ontology)	negative regulation of cellular respiration GO1901856	over-represented	4.02e-05	0.000499	0.000499	0.0741608	3	hsa-miR-16-5p; hsa-miR-17-5p; hsa-miR-196a-5p
Annotations derived over miRTarBase (Gene Ontology)	neuroinflammatory response GO0150076	over-represented	4.02e-05	0.000499	0.000499	0.0741608	3	hsa-miR-15b-5p; hsa-miR-16-5p; hsa-miR-181a-5p
Annotations derived over miRTarBase (Gene Ontology)	outflow tract morphogenesis GO0003151	over-represented	4.05e-05	0.000502	0.000502	2.60343	9	hsa-miR-15b-5p; hsa-miR-16-5p; hsa-miR-17-5p; hsa-miR-181a-5p; hsa-miR-181b-5p; hsa-miR-181c-5p; hsa-miR-18a-3p; hsa-miR-195-5p; hsa-miR-196a-5p
Annotations derived over miRTarBase (Gene Ontology)	NLS-bearing protein import into nucleus GO0006607	over-represented	4.07e-05	0.000503	0.000503	1.84621	8	hsa-miR-15b-5p; hsa-miR-16-5p; hsa-miR-17-5p; hsa-miR-181a-5p; hsa-miR-181b-5p; hsa-miR-181c-5p; hsa-miR-195-5p; hsa-miR-196a-5p
Annotations derived over miRTarBase (Gene Ontology)	negative regulation of amyloid-beta clearance GO1900222	over-represented	4.07e-05	0.000503	0.000503	1.26073	7	hsa-miR-15b-5p; hsa-miR-16-5p; hsa-miR-17-5p; hsa-miR-181a-5p; hsa-miR-181b-5p; hsa-miR-18a-3p; hsa-miR-196a-5p
Annotations derived over miRTarBase (Gene Ontology)	advanced glycation end-product receptor activity GO0050785	over-represented	4.11e-05	0.000503	0.000503	0.0117096	2	hsa-miR-16-5p; hsa-miR-195-5p
Annotations derived over miRTarBase (Gene Ontology)	negative regulation of blood circulation GO1903523	over-represented	4.11e-05	0.000503	0.000503	0.0117096	2	hsa-miR-16-5p; hsa-miR-195-5p
Annotations derived over miRTarBase (Gene Ontology)	oligosaccharyltransferase I complex GO0034998	over-represented	4.11e-05	0.000503	0.000503	0.0117096	2	hsa-miR-15b-5p; hsa-miR-16-5p
Annotations derived over miRTarBase (Gene Ontology)	positive regulation of endothelin secretion GO1904472	over-represented	4.11e-05	0.000503	0.000503	0.0117096	2	hsa-miR-16-5p; hsa-miR-195-5p
Annotations derived over miRTarBase (Gene Ontology)	regulation of CD4-positive, alpha-beta T cell activation GO2000514	over-represented	4.11e-05	0.000503	0.000503	0.0117096	2	hsa-miR-16-5p; hsa-miR-195-5p
Annotations derived over miRTarBase (Gene Ontology)	regulation of T cell mediated cytotoxicity GO0001914	over-represented	4.11e-05	0.000503	0.000503	0.0117096	2	hsa-miR-16-5p; hsa-miR-195-5p
Target genes (miRTarBase)	ABHD2	over-represented	3.52e-05	0.000507	0.000507	0.448868	5	hsa-miR-15b-5p; hsa-miR-16-5p; hsa-miR-17-5p; hsa-miR-195-5p; hsa-miR-196a-5p
Annotations derived over miRTarBase (Gene Ontology)	cyclin-dependent protein kinase activating kinase activity GO0019912	over-represented	4.16e-05	0.000509	0.000509	1.26464	7	hsa-miR-15b-5p; hsa-miR-16-5p; hsa-miR-17-5p; hsa-miR-181a-5p; hsa-miR-18a-3p; hsa-miR-195-5p; hsa-miR-196a-5p
Annotations derived over miRTarBase (Gene Ontology)	endochondral bone morphogenesis GO0060350	over-represented	4.19e-05	0.000511	0.000511	0.222482	4	hsa-miR-17-5p; hsa-miR-181a-5p; hsa-miR-181b-5p; hsa-miR-181c-5p
Annotations derived over miRTarBase (Gene Ontology)	negative regulation of chondrocyte proliferation GO1902731	over-represented	4.19e-05	0.000511	0.000511	0.222482	4	hsa-miR-17-5p; hsa-miR-181a-5p; hsa-miR-181b-5p; hsa-miR-181c-5p
Annotations derived over miRTarBase (Gene Ontology)	methyl-CpG binding GO0008327	over-represented	4.2e-05	0.000512	0.000512	1.85402	8	hsa-miR-15b-5p; hsa-miR-16-5p; hsa-miR-17-5p; hsa-miR-181a-5p; hsa-miR-181b-5p; hsa-miR-181c-5p; hsa-miR-18a-3p; hsa-miR-195-5p
Annotations derived over miRTarBase (Gene Ontology)	male gonad development GO0008584	over-represented	4.22e-05	0.000512	0.000512	2.61514	9	hsa-miR-605-5p; hsa-miR-15b-5p; hsa-miR-16-5p; hsa-miR-17-5p; hsa-miR-181a-5p; hsa-miR-181b-5p; hsa-miR-181c-5p; hsa-miR-195-5p; hsa-miR-196a-5p
Annotations derived over miRTarBase (Gene Ontology)	phosphatase activity GO0016791	over-represented	4.22e-05	0.000512	0.000512	2.61514	9	hsa-miR-605-5p; hsa-miR-15b-5p; hsa-miR-16-5p; hsa-miR-17-5p; hsa-miR-181a-5p; hsa-miR-181b-5p; hsa-miR-181c-5p; hsa-miR-195-5p; hsa-miR-196a-5p
Annotations derived over miRTarBase (Gene Ontology)	cellular iron ion homeostasis GO0006879	over-represented	4.24e-05	0.000515	0.000515	3.66511	10	hsa-miR-605-5p; hsa-miR-15b-5p; hsa-miR-16-5p; hsa-miR-17-5p; hsa-miR-181a-5p; hsa-miR-181b-5p; hsa-miR-181c-5p; hsa-miR-18a-3p; hsa-miR-195-5p; hsa-miR-196a-5p
Annotations derived over miRTarBase (Gene Ontology)	Golgi cisterna membrane GO0032580	over-represented	4.25e-05	0.000515	0.000515	0.811866	6	hsa-miR-16-5p; hsa-miR-17-5p; hsa-miR-181a-5p; hsa-miR-181b-5p; hsa-miR-181c-5p; hsa-miR-196a-5p
Annotations derived over miRTarBase (Gene Ontology)	ATP metabolic process GO0046034	over-represented	4.27e-05	0.000516	0.000516	1.85792	8	hsa-miR-15b-5p; hsa-miR-16-5p; hsa-miR-17-5p; hsa-miR-181a-5p; hsa-miR-181b-5p; hsa-miR-181c-5p; hsa-miR-18a-3p; hsa-miR-195-5p
Annotations derived over miRTarBase (Gene Ontology)	toll-like receptor signaling pathway GO0002224	over-represented	4.27e-05	0.000516	0.000516	2.61905	9	hsa-miR-15b-5p; hsa-miR-16-5p; hsa-miR-17-5p; hsa-miR-181a-5p; hsa-miR-181b-5p; hsa-miR-181c-5p; hsa-miR-18a-3p; hsa-miR-195-5p; hsa-miR-196a-5p
Target genes (miRTarBase)	OCRL	over-represented	3.63e-05	0.00052	0.00052	0.214676	4	hsa-miR-15b-5p; hsa-miR-16-5p; hsa-miR-17-5p; hsa-miR-195-5p
Target genes (miRTarBase)	SLC25A37	over-represented	3.63e-05	0.00052	0.00052	0.214676	4	hsa-miR-17-5p; hsa-miR-181a-5p; hsa-miR-181b-5p; hsa-miR-181c-5p
Annotations derived over miRTarBase (Gene Ontology)	cytoplasmic dynein complex GO0005868	over-represented	4.33e-05	0.000521	0.000521	1.27244	7	hsa-miR-15b-5p; hsa-miR-16-5p; hsa-miR-17-5p; hsa-miR-181a-5p; hsa-miR-181b-5p; hsa-miR-181c-5p; hsa-miR-195-5p
Annotations derived over miRTarBase (Gene Ontology)	miRNA metabolic process GO0010586	over-represented	4.33e-05	0.000521	0.000521	2.62295	9	hsa-miR-15b-5p; hsa-miR-16-5p; hsa-miR-17-5p; hsa-miR-181a-5p; hsa-miR-181b-5p; hsa-miR-181c-5p; hsa-miR-18a-3p; hsa-miR-195-5p; hsa-miR-196a-5p
Annotations derived over miRTarBase (Gene Ontology)	positive regulation of excitatory postsynaptic potential GO2000463	over-represented	4.33e-05	0.000521	0.000521	1.27244	7	hsa-miR-16-5p; hsa-miR-17-5p; hsa-miR-181a-5p; hsa-miR-181b-5p; hsa-miR-181c-5p; hsa-miR-195-5p; hsa-miR-196a-5p
Annotations derived over miRTarBase (Gene Ontology)	cyclin-dependent protein serinethreonine kinase inhibitor activity GO0004861	over-represented	4.34e-05	0.000521	0.000521	1.86183	8	hsa-miR-15b-5p; hsa-miR-16-5p; hsa-miR-17-5p; hsa-miR-181a-5p; hsa-miR-181b-5p; hsa-miR-18a-3p; hsa-miR-195-5p; hsa-miR-196a-5p
Annotations derived over miRTarBase (Gene Ontology)	cellular response to hydrogen peroxide GO0070301	over-represented	4.38e-05	0.000526	0.000526	2.62685	9	hsa-miR-15b-5p; hsa-miR-16-5p; hsa-miR-17-5p; hsa-miR-181a-5p; hsa-miR-181b-5p; hsa-miR-181c-5p; hsa-miR-18a-3p; hsa-miR-195-5p; hsa-miR-196a-5p
Gene Ontology (miRWalk)	GO0045766 positive regulation of angiogenesis	over-represented	8.33e-06	0.000529	0.000529	2.21465	9	hsa-miR-15b-5p; hsa-miR-16-5p; hsa-miR-17-5p; hsa-miR-181a-5p; hsa-miR-181b-5p; hsa-miR-181c-5p; hsa-miR-18a-3p; hsa-miR-195-5p; hsa-miR-196a-5p
Annotations derived over miRTarBase (Gene Ontology)	CCR4-NOT complex GO0030014	over-represented	4.42e-05	0.00053	0.00053	1.27635	7	hsa-miR-15b-5p; hsa-miR-16-5p; hsa-miR-17-5p; hsa-miR-181b-5p; hsa-miR-18a-3p; hsa-miR-195-5p; hsa-miR-196a-5p
Gene Ontology (miRWalk)	GO0006886 intracellular protein transport	over-represented	8.93e-06	0.000534	0.000534	2.23169	9	hsa-miR-605-5p; hsa-miR-15b-5p; hsa-miR-16-5p; hsa-miR-17-5p; hsa-miR-181a-5p; hsa-miR-181b-5p; hsa-miR-18a-3p; hsa-miR-195-5p; hsa-miR-196a-5p
Gene Ontology (miRWalk)	GO0031000 response to caffeine	over-represented	8.83e-06	0.000534	0.000534	1.03918	7	hsa-miR-15b-5p; hsa-miR-16-5p; hsa-miR-17-5p; hsa-miR-181a-5p; hsa-miR-181b-5p; hsa-miR-181c-5p; hsa-miR-195-5p
Gene Ontology (miRWalk)	GO0042787 protein ubiquitination involved in ubiquitin dependent protein catabolic process	over-represented	8.74e-06	0.000534	0.000534	1.55026	8	hsa-miR-605-5p; hsa-miR-15b-5p; hsa-miR-16-5p; hsa-miR-17-5p; hsa-miR-181a-5p; hsa-miR-181b-5p; hsa-miR-18a-3p; hsa-miR-196a-5p
Gene Ontology (miRWalk)	GO0045860 positive regulation of protein kinase activity	over-represented	8.83e-06	0.000534	0.000534	1.03918	7	hsa-miR-605-5p; hsa-miR-15b-5p; hsa-miR-16-5p; hsa-miR-17-5p; hsa-miR-181a-5p; hsa-miR-195-5p; hsa-miR-196a-5p
Annotations derived over miRTarBase (Gene Ontology)	TFIID-class transcription factor complex binding GO0001094	over-represented	4.49e-05	0.000536	0.000536	0.819672	6	hsa-miR-605-5p; hsa-miR-16-5p; hsa-miR-17-5p; hsa-miR-181a-5p; hsa-miR-181b-5p; hsa-miR-18a-3p
Annotations derived over miRTarBase (Gene Ontology)	negative regulation of vascular smooth muscle cell differentiation GO1905064	over-represented	4.49e-05	0.000536	0.000536	0.819672	6	hsa-miR-15b-5p; hsa-miR-16-5p; hsa-miR-17-5p; hsa-miR-181b-5p; hsa-miR-195-5p; hsa-miR-196a-5p
Annotations derived over miRTarBase (Gene Ontology)	ventricular compact myocardium morphogenesis GO0003223	over-represented	4.49e-05	0.000536	0.000536	0.819672	6	hsa-miR-15b-5p; hsa-miR-16-5p; hsa-miR-181a-5p; hsa-miR-181c-5p; hsa-miR-195-5p; hsa-miR-196a-5p
Annotations derived over miRTarBase (Gene Ontology)	Lewy body GO0097413	over-represented	4.51e-05	0.000537	0.000537	0.472287	5	hsa-miR-15b-5p; hsa-miR-16-5p; hsa-miR-17-5p; hsa-miR-181a-5p; hsa-miR-195-5p
Annotations derived over miRTarBase (Gene Ontology)	mitochondrial ATP synthesis coupled proton transport GO0042776	over-represented	4.51e-05	0.000537	0.000537	1.28025	7	hsa-miR-15b-5p; hsa-miR-16-5p; hsa-miR-17-5p; hsa-miR-181b-5p; hsa-miR-18a-3p; hsa-miR-195-5p; hsa-miR-196a-5p
Pathways (KEGG)	Arginine biosynthesis	over-represented	2.69e-05	0.000537	0.000537	1.18498	7	hsa-miR-16-5p; hsa-miR-17-5p; hsa-miR-181a-5p; hsa-miR-181b-5p; hsa-miR-181c-5p; hsa-miR-18a-3p; hsa-miR-196a-5p
Pathways (KEGG)	Ascorbate and aldarate metabolism	over-represented	2.63e-05	0.000537	0.000537	1.18107	7	hsa-miR-15b-5p; hsa-miR-16-5p; hsa-miR-17-5p; hsa-miR-181a-5p; hsa-miR-181b-5p; hsa-miR-181c-5p; hsa-miR-195-5p
Gene Ontology (miRWalk)	GO0010039 response to iron ion	over-represented	9.54e-06	0.00054	0.00054	1.56729	8	hsa-miR-15b-5p; hsa-miR-16-5p; hsa-miR-17-5p; hsa-miR-181a-5p; hsa-miR-181b-5p; hsa-miR-181c-5p; hsa-miR-195-5p; hsa-miR-196a-5p
Gene Ontology (miRWalk)	GO0030178 negative regulation of wnt receptor signaling pathway	over-represented	9.54e-06	0.00054	0.00054	1.56729	8	hsa-miR-15b-5p; hsa-miR-16-5p; hsa-miR-17-5p; hsa-miR-181a-5p; hsa-miR-181b-5p; hsa-miR-181c-5p; hsa-miR-195-5p; hsa-miR-196a-5p
Gene Ontology (miRWalk)	GO0048589 developmental growth	over-represented	9.54e-06	0.00054	0.00054	1.56729	8	hsa-miR-15b-5p; hsa-miR-16-5p; hsa-miR-17-5p; hsa-miR-181a-5p; hsa-miR-181b-5p; hsa-miR-181c-5p; hsa-miR-18a-3p; hsa-miR-195-5p
Gene Ontology (miRWalk)	GO0051091 positive regulation of sequence specific dna binding transcription factor activity	over-represented	9.57e-06	0.00054	0.00054	2.24872	9	hsa-miR-15b-5p; hsa-miR-16-5p; hsa-miR-17-5p; hsa-miR-181a-5p; hsa-miR-181b-5p; hsa-miR-181c-5p; hsa-miR-18a-3p; hsa-miR-195-5p; hsa-miR-196a-5p
Diseases (MNDR)	pleuropulmonary blastoma	over-represented	0.000347	0.00054	0.00054	0.0301724	2	hsa-miR-16-5p; hsa-miR-17-5p
Annotations derived over miRTarBase (Gene Ontology)	cellular response to retinoic acid GO0071300	over-represented	4.56e-05	0.000541	0.000541	2.63856	9	hsa-miR-605-5p; hsa-miR-15b-5p; hsa-miR-16-5p; hsa-miR-17-5p; hsa-miR-181a-5p; hsa-miR-181b-5p; hsa-miR-181c-5p; hsa-miR-18a-3p; hsa-miR-195-5p
Annotations derived over miRTarBase (Gene Ontology)	chromosome, centromeric region GO0000775	over-represented	4.56e-05	0.000541	0.000541	2.63856	9	hsa-miR-605-5p; hsa-miR-15b-5p; hsa-miR-16-5p; hsa-miR-17-5p; hsa-miR-181a-5p; hsa-miR-181b-5p; hsa-miR-181c-5p; hsa-miR-195-5p; hsa-miR-196a-5p
Annotations derived over miRTarBase (Gene Ontology)	intrinsic apoptotic signaling pathway in response to oxidative stress GO0008631	over-represented	4.62e-05	0.000547	0.000547	0.823575	6	hsa-miR-15b-5p; hsa-miR-16-5p; hsa-miR-181a-5p; hsa-miR-181b-5p; hsa-miR-181c-5p; hsa-miR-195-5p
Gene Ontology (miRWalk)	GO0001709 cell fate determination	over-represented	9.9e-06	0.000551	0.000551	1.05622	7	hsa-miR-16-5p; hsa-miR-17-5p; hsa-miR-181a-5p; hsa-miR-181b-5p; hsa-miR-181c-5p; hsa-miR-18a-3p; hsa-miR-196a-5p
Annotations derived over miRTarBase (Gene Ontology)	TRAM-dependent toll-like receptor 4 signaling pathway GO0035669	over-represented	4.72e-05	0.000551	0.000551	0.078064	3	hsa-miR-15b-5p; hsa-miR-16-5p; hsa-miR-195-5p
Annotations derived over miRTarBase (Gene Ontology)	cardiac muscle cell proliferation GO0060038	over-represented	4.7e-05	0.000551	0.000551	0.47619	5	hsa-miR-15b-5p; hsa-miR-16-5p; hsa-miR-181a-5p; hsa-miR-195-5p; hsa-miR-196a-5p
Annotations derived over miRTarBase (Gene Ontology)	dendritic cell migration GO0036336	over-represented	4.72e-05	0.000551	0.000551	0.078064	3	hsa-miR-181a-5p; hsa-miR-181b-5p; hsa-miR-181c-5p
Annotations derived over miRTarBase (Gene Ontology)	laminin complex GO0043256	over-represented	4.72e-05	0.000551	0.000551	0.078064	3	hsa-miR-16-5p; hsa-miR-17-5p; hsa-miR-196a-5p
Annotations derived over miRTarBase (Gene Ontology)	macrophage differentiation GO0030225	over-represented	4.7e-05	0.000551	0.000551	1.28806	7	hsa-miR-15b-5p; hsa-miR-16-5p; hsa-miR-17-5p; hsa-miR-181a-5p; hsa-miR-181b-5p; hsa-miR-181c-5p; hsa-miR-195-5p
Annotations derived over miRTarBase (Gene Ontology)	muscle cell apoptotic process GO0010657	over-represented	4.72e-05	0.000551	0.000551	0.078064	3	hsa-miR-15b-5p; hsa-miR-16-5p; hsa-miR-195-5p
Annotations derived over miRTarBase (Gene Ontology)	myosin phosphatase regulator activity GO0017020	over-represented	4.72e-05	0.000551	0.000551	0.078064	3	hsa-miR-15b-5p; hsa-miR-16-5p; hsa-miR-195-5p
Annotations derived over miRTarBase (Gene Ontology)	negative regulation of NF-kappaB transcription factor activity GO0032088	over-represented	4.72e-05	0.000551	0.000551	3.70414	10	hsa-miR-605-5p; hsa-miR-15b-5p; hsa-miR-16-5p; hsa-miR-17-5p; hsa-miR-181a-5p; hsa-miR-181b-5p; hsa-miR-181c-5p; hsa-miR-18a-3p; hsa-miR-195-5p; hsa-miR-196a-5p
Annotations derived over miRTarBase (Gene Ontology)	regulation of actin filament length GO0030832	over-represented	4.72e-05	0.000551	0.000551	0.078064	3	hsa-miR-181a-5p; hsa-miR-181b-5p; hsa-miR-181c-5p
Annotations derived over miRTarBase (Gene Ontology)	regulation of skeletal muscle contraction by calcium ion signaling GO0014722	over-represented	4.72e-05	0.000551	0.000551	0.078064	3	hsa-miR-15b-5p; hsa-miR-16-5p; hsa-miR-195-5p
Annotations derived over miRTarBase (Gene Ontology)	translational attenuation GO0009386	over-represented	4.72e-05	0.000551	0.000551	0.078064	3	hsa-miR-16-5p; hsa-miR-17-5p; hsa-miR-196a-5p
Target genes (miRTarBase)	CEP55	over-represented	3.9e-05	0.000552	0.000552	0.218579	4	hsa-miR-605-5p; hsa-miR-15b-5p; hsa-miR-16-5p; hsa-miR-195-5p
Target genes (miRTarBase)	DDX52	over-represented	3.9e-05	0.000552	0.000552	0.218579	4	hsa-miR-16-5p; hsa-miR-181a-5p; hsa-miR-181b-5p; hsa-miR-181c-5p
Target genes (miRTarBase)	PI4K2B	over-represented	3.9e-05	0.000552	0.000552	0.218579	4	hsa-miR-15b-5p; hsa-miR-16-5p; hsa-miR-18a-3p; hsa-miR-195-5p
Target genes (miRTarBase)	AGER	over-represented	4.11e-05	0.000552	0.000552	0.0117096	2	hsa-miR-16-5p; hsa-miR-195-5p
Target genes (miRTarBase)	DHX37	over-represented	4.11e-05	0.000552	0.000552	0.0117096	2	hsa-miR-15b-5p; hsa-miR-16-5p
Target genes (miRTarBase)	DNAJC9	over-represented	4.02e-05	0.000552	0.000552	0.0741608	3	hsa-miR-15b-5p; hsa-miR-16-5p; hsa-miR-195-5p
Target genes (miRTarBase)	EIF5B	over-represented	4.11e-05	0.000552	0.000552	0.0117096	2	hsa-miR-15b-5p; hsa-miR-16-5p
Target genes (miRTarBase)	NOTCH4	over-represented	4.11e-05	0.000552	0.000552	0.0117096	2	hsa-miR-181c-5p; hsa-miR-18a-3p
Target genes (miRTarBase)	RBMX	over-represented	4.11e-05	0.000552	0.000552	0.0117096	2	hsa-miR-181b-5p; hsa-miR-196a-5p
Target genes (miRTarBase)	STAG1	over-represented	4.02e-05	0.000552	0.000552	0.0741608	3	hsa-miR-181a-5p; hsa-miR-181b-5p; hsa-miR-181c-5p
Target genes (miRTarBase)	STRADB	over-represented	4.02e-05	0.000552	0.000552	0.0741608	3	hsa-miR-15b-5p; hsa-miR-16-5p; hsa-miR-195-5p
Target genes (miRTarBase)	STT3B	over-represented	4.11e-05	0.000552	0.000552	0.0117096	2	hsa-miR-15b-5p; hsa-miR-16-5p
Target genes (miRTarBase)	TRAP1	over-represented	4.02e-05	0.000552	0.000552	0.0741608	3	hsa-miR-16-5p; hsa-miR-17-5p; hsa-miR-196a-5p
Target genes (miRTarBase)	TTC1	over-represented	4.11e-05	0.000552	0.000552	0.0117096	2	hsa-miR-15b-5p; hsa-miR-16-5p
Target genes (miRTarBase)	ZNF121	over-represented	4.02e-05	0.000552	0.000552	0.0741608	3	hsa-miR-181a-5p; hsa-miR-181b-5p; hsa-miR-181c-5p
Target genes (miRTarBase)	ZNF691	over-represented	4.02e-05	0.000552	0.000552	0.0741608	3	hsa-miR-15b-5p; hsa-miR-16-5p; hsa-miR-195-5p
Diseases (MNDR)	distal muscular dystrophy	over-represented	0.000356	0.000553	0.000553	0.383621	4	hsa-miR-16-5p; hsa-miR-17-5p; hsa-miR-195-5p; hsa-miR-196a-5p
Annotations derived over miRTarBase (Gene Ontology)	vasculogenesis involved in coronary vascular morphogenesis GO0060979	over-represented	4.74e-05	0.000553	0.000553	0.827479	6	hsa-miR-15b-5p; hsa-miR-16-5p; hsa-miR-17-5p; hsa-miR-181a-5p; hsa-miR-195-5p; hsa-miR-196a-5p
Annotations derived over miRTarBase (Gene Ontology)	double-strand break repair via nonhomologous end joining GO0006303	over-represented	4.77e-05	0.000555	0.000555	3.70804	10	hsa-miR-605-5p; hsa-miR-15b-5p; hsa-miR-16-5p; hsa-miR-17-5p; hsa-miR-181a-5p; hsa-miR-181b-5p; hsa-miR-181c-5p; hsa-miR-18a-3p; hsa-miR-195-5p; hsa-miR-196a-5p
Gene Ontology (miRWalk)	GO0008543 fibroblast growth factor receptor signaling pathway	over-represented	1.02e-05	0.000556	0.000556	3.21976	10	hsa-miR-605-5p; hsa-miR-15b-5p; hsa-miR-16-5p; hsa-miR-17-5p; hsa-miR-181a-5p; hsa-miR-181b-5p; hsa-miR-181c-5p; hsa-miR-18a-3p; hsa-miR-195-5p; hsa-miR-196a-5p
Gene Ontology (miRWalk)	GO0030275 lrr domain binding	over-represented	1.03e-05	0.000556	0.000556	0.374787	5	hsa-miR-17-5p; hsa-miR-181a-5p; hsa-miR-181b-5p; hsa-miR-181c-5p; hsa-miR-18a-3p
Gene Ontology (miRWalk)	GO0042542 response to hydrogen peroxide	over-represented	1.04e-05	0.000556	0.000556	1.58433	8	hsa-miR-15b-5p; hsa-miR-16-5p; hsa-miR-17-5p; hsa-miR-181a-5p; hsa-miR-181b-5p; hsa-miR-181c-5p; hsa-miR-195-5p; hsa-miR-196a-5p
Target genes (miRTarBase)	CDKN1A	over-represented	4.16e-05	0.000557	0.000557	1.26464	7	hsa-miR-15b-5p; hsa-miR-16-5p; hsa-miR-17-5p; hsa-miR-181a-5p; hsa-miR-18a-3p; hsa-miR-195-5p; hsa-miR-196a-5p
Annotations derived over miRTarBase (Gene Ontology)	LRR domain binding GO0030275	over-represented	4.81e-05	0.000557	0.000557	0.230289	4	hsa-miR-15b-5p; hsa-miR-16-5p; hsa-miR-181b-5p; hsa-miR-195-5p
Annotations derived over miRTarBase (Gene Ontology)	craniofacial suture morphogenesis GO0097094	over-represented	4.81e-05	0.000557	0.000557	0.230289	4	hsa-miR-15b-5p; hsa-miR-16-5p; hsa-miR-17-5p; hsa-miR-195-5p
Annotations derived over miRTarBase (Gene Ontology)	inositol phosphate phosphatase activity GO0052745	over-represented	4.81e-05	0.000557	0.000557	0.230289	4	hsa-miR-15b-5p; hsa-miR-16-5p; hsa-miR-17-5p; hsa-miR-195-5p
Annotations derived over miRTarBase (Gene Ontology)	positive regulation of receptor internalization GO0002092	over-represented	4.79e-05	0.000557	0.000557	1.29196	7	hsa-miR-15b-5p; hsa-miR-16-5p; hsa-miR-17-5p; hsa-miR-181a-5p; hsa-miR-181b-5p; hsa-miR-181c-5p; hsa-miR-195-5p
Target genes (miRTarBase)	CHIC1	over-represented	4.19e-05	0.000559	0.000559	0.222482	4	hsa-miR-15b-5p; hsa-miR-16-5p; hsa-miR-17-5p; hsa-miR-195-5p
Gene Ontology (miRWalk)	GO0001701 in utero embryonic development	over-represented	1.13e-05	0.000561	0.000561	3.25383	10	hsa-miR-605-5p; hsa-miR-15b-5p; hsa-miR-16-5p; hsa-miR-17-5p; hsa-miR-181a-5p; hsa-miR-181b-5p; hsa-miR-181c-5p; hsa-miR-18a-3p; hsa-miR-195-5p; hsa-miR-196a-5p
Gene Ontology (miRWalk)	GO0002020 protease binding	over-represented	1.1e-05	0.000561	0.000561	2.28279	9	hsa-miR-605-5p; hsa-miR-15b-5p; hsa-miR-16-5p; hsa-miR-17-5p; hsa-miR-181a-5p; hsa-miR-181b-5p; hsa-miR-181c-5p; hsa-miR-18a-3p; hsa-miR-195-5p
Gene Ontology (miRWalk)	GO0007254 jnk cascade	over-represented	1.13e-05	0.000561	0.000561	1.60136	8	hsa-miR-15b-5p; hsa-miR-16-5p; hsa-miR-17-5p; hsa-miR-181a-5p; hsa-miR-181b-5p; hsa-miR-18a-3p; hsa-miR-195-5p; hsa-miR-196a-5p
Gene Ontology (miRWalk)	GO0042100 b cell proliferation	over-represented	1.11e-05	0.000561	0.000561	1.07325	7	hsa-miR-15b-5p; hsa-miR-16-5p; hsa-miR-17-5p; hsa-miR-181a-5p; hsa-miR-181b-5p; hsa-miR-181c-5p; hsa-miR-195-5p
Gene Ontology (miRWalk)	GO0045597 positive regulation of cell differentiation	over-represented	1.11e-05	0.000561	0.000561	1.07325	7	hsa-miR-15b-5p; hsa-miR-16-5p; hsa-miR-181a-5p; hsa-miR-181b-5p; hsa-miR-181c-5p; hsa-miR-18a-3p; hsa-miR-195-5p
Gene Ontology (miRWalk)	GO0051593 response to folic acid	over-represented	1.11e-05	0.000561	0.000561	1.07325	7	hsa-miR-15b-5p; hsa-miR-16-5p; hsa-miR-17-5p; hsa-miR-181a-5p; hsa-miR-181b-5p; hsa-miR-181c-5p; hsa-miR-195-5p
Annotations derived over miRTarBase (Gene Ontology)	Golgi vesicle transport GO0048193	over-represented	4.89e-05	0.000562	0.000562	0.480094	5	hsa-miR-16-5p; hsa-miR-181a-5p; hsa-miR-181b-5p; hsa-miR-181c-5p; hsa-miR-196a-5p
Annotations derived over miRTarBase (Gene Ontology)	N-terminal protein amino acid acetylation GO0006474	over-represented	4.88e-05	0.000562	0.000562	0.831382	6	hsa-miR-16-5p; hsa-miR-17-5p; hsa-miR-181a-5p; hsa-miR-181b-5p; hsa-miR-181c-5p; hsa-miR-18a-3p
Annotations derived over miRTarBase (Gene Ontology)	angiostatin binding GO0043532	over-represented	4.89e-05	0.000562	0.000562	0.480094	5	hsa-miR-15b-5p; hsa-miR-16-5p; hsa-miR-17-5p; hsa-miR-18a-3p; hsa-miR-195-5p
Annotations derived over miRTarBase (Gene Ontology)	hippocampus development GO0021766	over-represented	4.88e-05	0.000562	0.000562	0.831382	6	hsa-miR-15b-5p; hsa-miR-16-5p; hsa-miR-17-5p; hsa-miR-181a-5p; hsa-miR-18a-3p; hsa-miR-195-5p
Annotations derived over miRTarBase (Gene Ontology)	response to iron ion GO0010039	over-represented	4.89e-05	0.000562	0.000562	1.29586	7	hsa-miR-15b-5p; hsa-miR-16-5p; hsa-miR-17-5p; hsa-miR-181a-5p; hsa-miR-181b-5p; hsa-miR-181c-5p; hsa-miR-195-5p
Annotations derived over miRTarBase (Gene Ontology)	visual learning GO0008542	over-represented	4.89e-05	0.000562	0.000562	0.480094	5	hsa-miR-15b-5p; hsa-miR-16-5p; hsa-miR-17-5p; hsa-miR-195-5p; hsa-miR-196a-5p
Annotations derived over miRTarBase (Gene Ontology)	low-density lipoprotein particle receptor binding GO0050750	over-represented	4.93e-05	0.000565	0.000565	1.89305	8	hsa-miR-15b-5p; hsa-miR-16-5p; hsa-miR-17-5p; hsa-miR-181a-5p; hsa-miR-181b-5p; hsa-miR-181c-5p; hsa-miR-18a-3p; hsa-miR-195-5p
Annotations derived over miRTarBase (Gene Ontology)	SUMO binding GO0032183	over-represented	4.99e-05	0.000572	0.000572	1.29977	7	hsa-miR-15b-5p; hsa-miR-16-5p; hsa-miR-17-5p; hsa-miR-181a-5p; hsa-miR-181b-5p; hsa-miR-181c-5p; hsa-miR-195-5p
Annotations derived over miRTarBase (Gene Ontology)	ATP biosynthetic process GO0006754	over-represented	5.01e-05	0.000573	0.000573	1.89696	8	hsa-miR-605-5p; hsa-miR-15b-5p; hsa-miR-16-5p; hsa-miR-17-5p; hsa-miR-181b-5p; hsa-miR-18a-3p; hsa-miR-195-5p; hsa-miR-196a-5p
Gene Ontology (miRWalk)	GO0051402 neuron apoptotic process	over-represented	1.17e-05	0.000573	0.000573	2.29983	9	hsa-miR-605-5p; hsa-miR-15b-5p; hsa-miR-16-5p; hsa-miR-17-5p; hsa-miR-181a-5p; hsa-miR-181b-5p; hsa-miR-181c-5p; hsa-miR-195-5p; hsa-miR-196a-5p
Annotations derived over miRTarBase (Gene Ontology)	MH1 domain binding GO0035501	over-represented	5.08e-05	0.000576	0.000576	0.483997	5	hsa-miR-16-5p; hsa-miR-181a-5p; hsa-miR-181b-5p; hsa-miR-181c-5p; hsa-miR-196a-5p
Annotations derived over miRTarBase (Gene Ontology)	condensin complex GO0000796	over-represented	5.08e-05	0.000576	0.000576	0.483997	5	hsa-miR-16-5p; hsa-miR-17-5p; hsa-miR-181a-5p; hsa-miR-181b-5p; hsa-miR-181c-5p
Annotations derived over miRTarBase (Gene Ontology)	histone H2A-S139 phosphorylation GO0035978	over-represented	5.08e-05	0.000576	0.000576	0.483997	5	hsa-miR-16-5p; hsa-miR-181a-5p; hsa-miR-181b-5p; hsa-miR-181c-5p; hsa-miR-196a-5p
Annotations derived over miRTarBase (Gene Ontology)	humoral immune response GO0006959	over-represented	5.08e-05	0.000576	0.000576	1.90086	8	hsa-miR-15b-5p; hsa-miR-16-5p; hsa-miR-17-5p; hsa-miR-181a-5p; hsa-miR-181b-5p; hsa-miR-181c-5p; hsa-miR-18a-3p; hsa-miR-195-5p
Annotations derived over miRTarBase (Gene Ontology)	mesodermal-endodermal cell signaling GO0003131	over-represented	5.08e-05	0.000576	0.000576	0.483997	5	hsa-miR-16-5p; hsa-miR-181a-5p; hsa-miR-181b-5p; hsa-miR-181c-5p; hsa-miR-196a-5p
Annotations derived over miRTarBase (Gene Ontology)	positive regulation of cellular response to X-ray GO2000685	over-represented	5.08e-05	0.000576	0.000576	0.483997	5	hsa-miR-16-5p; hsa-miR-181a-5p; hsa-miR-181b-5p; hsa-miR-181c-5p; hsa-miR-196a-5p
Annotations derived over miRTarBase (Gene Ontology)	protein phosphatase type 1 complex GO0000164	over-represented	5.08e-05	0.000576	0.000576	1.90086	8	hsa-miR-15b-5p; hsa-miR-16-5p; hsa-miR-17-5p; hsa-miR-181a-5p; hsa-miR-181b-5p; hsa-miR-181c-5p; hsa-miR-195-5p; hsa-miR-196a-5p
Annotations derived over miRTarBase (Gene Ontology)	regulation of cellular response to drug GO2001038	over-represented	5.08e-05	0.000576	0.000576	0.483997	5	hsa-miR-16-5p; hsa-miR-181a-5p; hsa-miR-181b-5p; hsa-miR-181c-5p; hsa-miR-196a-5p
Annotations derived over miRTarBase (Gene Ontology)	1-phosphatidylinositol binding GO0005545	over-represented	5.09e-05	0.000576	0.000576	1.30367	7	hsa-miR-15b-5p; hsa-miR-16-5p; hsa-miR-17-5p; hsa-miR-181a-5p; hsa-miR-181b-5p; hsa-miR-181c-5p; hsa-miR-195-5p
Gene Ontology (miRWalk)	GO0030154 cell differentiation	over-represented	1.19e-05	0.000577	0.000577	3.27087	10	hsa-miR-605-5p; hsa-miR-15b-5p; hsa-miR-16-5p; hsa-miR-17-5p; hsa-miR-181a-5p; hsa-miR-181b-5p; hsa-miR-181c-5p; hsa-miR-18a-3p; hsa-miR-195-5p; hsa-miR-196a-5p
Annotations derived over miRTarBase (Gene Ontology)	proteasomal protein catabolic process GO0010498	over-represented	5.12e-05	0.000578	0.000578	2.67369	9	hsa-miR-15b-5p; hsa-miR-16-5p; hsa-miR-17-5p; hsa-miR-181a-5p; hsa-miR-181b-5p; hsa-miR-181c-5p; hsa-miR-18a-3p; hsa-miR-195-5p; hsa-miR-196a-5p
Annotations derived over miRTarBase (Gene Ontology)	NADP binding GO0050661	over-represented	5.14e-05	0.000579	0.000579	0.839188	6	hsa-miR-15b-5p; hsa-miR-16-5p; hsa-miR-181a-5p; hsa-miR-181b-5p; hsa-miR-18a-3p; hsa-miR-195-5p
Annotations derived over miRTarBase (Gene Ontology)	mesenchymal cell differentiation GO0048762	over-represented	5.14e-05	0.000579	0.000579	0.839188	6	hsa-miR-16-5p; hsa-miR-17-5p; hsa-miR-181a-5p; hsa-miR-181b-5p; hsa-miR-181c-5p; hsa-miR-196a-5p
Annotations derived over miRTarBase (Gene Ontology)	regulation of lysosome organization GO1905671	over-represented	5.14e-05	0.000579	0.000579	0.234192	4	hsa-miR-16-5p; hsa-miR-181a-5p; hsa-miR-181b-5p; hsa-miR-181c-5p
Annotations derived over miRTarBase (Gene Ontology)	heme biosynthetic process GO0006783	over-represented	5.2e-05	0.000583	0.000583	1.30757	7	hsa-miR-15b-5p; hsa-miR-16-5p; hsa-miR-17-5p; hsa-miR-181a-5p; hsa-miR-181b-5p; hsa-miR-181c-5p; hsa-miR-18a-3p
Annotations derived over miRTarBase (Gene Ontology)	positive regulation of interleukin-2 production GO0032743	over-represented	5.2e-05	0.000583	0.000583	1.30757	7	hsa-miR-605-5p; hsa-miR-15b-5p; hsa-miR-16-5p; hsa-miR-17-5p; hsa-miR-181a-5p; hsa-miR-195-5p; hsa-miR-196a-5p
Gene Ontology (miRWalk)	GO0035019 somatic stem cell maintenance	over-represented	1.23e-05	0.000589	0.000589	1.6184	8	hsa-miR-605-5p; hsa-miR-16-5p; hsa-miR-17-5p; hsa-miR-181a-5p; hsa-miR-181b-5p; hsa-miR-181c-5p; hsa-miR-195-5p; hsa-miR-196a-5p
Diseases (MNDR)	schizophrenia	over-represented	0.000382	0.000591	0.000591	0.737069	5	hsa-miR-15b-5p; hsa-miR-16-5p; hsa-miR-17-5p; hsa-miR-181a-5p; hsa-miR-195-5p
Annotations derived over miRTarBase (Gene Ontology)	activin binding GO0048185	over-represented	5.33e-05	0.000597	0.000597	1.91257	8	hsa-miR-15b-5p; hsa-miR-16-5p; hsa-miR-17-5p; hsa-miR-181a-5p; hsa-miR-181b-5p; hsa-miR-181c-5p; hsa-miR-195-5p; hsa-miR-196a-5p
Annotations derived over miRTarBase (Gene Ontology)	cellular senescence GO0090398	over-represented	5.38e-05	0.000603	0.000603	2.68931	9	hsa-miR-15b-5p; hsa-miR-16-5p; hsa-miR-17-5p; hsa-miR-181a-5p; hsa-miR-181b-5p; hsa-miR-181c-5p; hsa-miR-18a-3p; hsa-miR-195-5p; hsa-miR-196a-5p
Annotations derived over miRTarBase (Gene Ontology)	cyclin-dependent protein serinethreonine kinase activator activity GO0061575	over-represented	5.41e-05	0.000604	0.000604	1.31538	7	hsa-miR-15b-5p; hsa-miR-16-5p; hsa-miR-181a-5p; hsa-miR-181b-5p; hsa-miR-181c-5p; hsa-miR-195-5p; hsa-miR-196a-5p
Annotations derived over miRTarBase (Gene Ontology)	protein ADP-ribosylation GO0006471	over-represented	5.41e-05	0.000604	0.000604	1.31538	7	hsa-miR-15b-5p; hsa-miR-16-5p; hsa-miR-17-5p; hsa-miR-181a-5p; hsa-miR-181b-5p; hsa-miR-181c-5p; hsa-miR-195-5p
Annotations derived over miRTarBase (Gene Ontology)	positive regulation of neural precursor cell proliferation GO2000179	over-represented	5.43e-05	0.000604	0.000604	0.846995	6	hsa-miR-15b-5p; hsa-miR-16-5p; hsa-miR-17-5p; hsa-miR-181a-5p; hsa-miR-195-5p; hsa-miR-196a-5p
Annotations derived over miRTarBase (Gene Ontology)	regulation of cell-cell adhesion GO0022407	over-represented	5.43e-05	0.000604	0.000604	0.846995	6	hsa-miR-15b-5p; hsa-miR-16-5p; hsa-miR-17-5p; hsa-miR-18a-3p; hsa-miR-195-5p; hsa-miR-196a-5p
Annotations derived over miRTarBase (Gene Ontology)	aortic valve development GO0003176	over-represented	5.49e-05	0.000606	0.000606	0.238095	4	hsa-miR-17-5p; hsa-miR-181a-5p; hsa-miR-181b-5p; hsa-miR-181c-5p
Annotations derived over miRTarBase (Gene Ontology)	epsilon DNA polymerase complex GO0008622	over-represented	5.49e-05	0.000606	0.000606	0.238095	4	hsa-miR-15b-5p; hsa-miR-16-5p; hsa-miR-18a-3p; hsa-miR-195-5p
Annotations derived over miRTarBase (Gene Ontology)	mitochondrial permeability transition pore complex GO0005757	over-represented	5.49e-05	0.000606	0.000606	0.238095	4	hsa-miR-15b-5p; hsa-miR-16-5p; hsa-miR-17-5p; hsa-miR-181a-5p
Annotations derived over miRTarBase (Gene Ontology)	negative regulation of intrinsic apoptotic signaling pathway in response to hydrogen peroxide GO1903751	over-represented	5.49e-05	0.000606	0.000606	0.0819672	3	hsa-miR-16-5p; hsa-miR-17-5p; hsa-miR-196a-5p
Annotations derived over miRTarBase (Gene Ontology)	platelet dense tubular network GO0031094	over-represented	5.49e-05	0.000606	0.000606	0.238095	4	hsa-miR-15b-5p; hsa-miR-16-5p; hsa-miR-17-5p; hsa-miR-195-5p
Annotations derived over miRTarBase (Gene Ontology)	pulmonary valve development GO0003177	over-represented	5.49e-05	0.000606	0.000606	0.238095	4	hsa-miR-17-5p; hsa-miR-181a-5p; hsa-miR-181b-5p; hsa-miR-181c-5p
Annotations derived over miRTarBase (Gene Ontology)	response to acidic pH GO0010447	over-represented	5.49e-05	0.000606	0.000606	0.238095	4	hsa-miR-15b-5p; hsa-miR-16-5p; hsa-miR-17-5p; hsa-miR-195-5p
Annotations derived over miRTarBase (Gene Ontology)	dentate gyrus development GO0021542	over-represented	5.51e-05	0.000608	0.000608	1.31928	7	hsa-miR-15b-5p; hsa-miR-16-5p; hsa-miR-17-5p; hsa-miR-181a-5p; hsa-miR-181b-5p; hsa-miR-181c-5p; hsa-miR-195-5p
Annotations derived over miRTarBase (Gene Ontology)	extrinsic component of membrane GO0019898	over-represented	5.52e-05	0.000608	0.000608	2.69711	9	hsa-miR-15b-5p; hsa-miR-16-5p; hsa-miR-17-5p; hsa-miR-181a-5p; hsa-miR-181b-5p; hsa-miR-181c-5p; hsa-miR-18a-3p; hsa-miR-195-5p; hsa-miR-196a-5p
Target genes (miRTarBase)	ALDH3B1	over-represented	4.72e-05	0.00061	0.00061	0.078064	3	hsa-miR-15b-5p; hsa-miR-16-5p; hsa-miR-195-5p
Target genes (miRTarBase)	ATP8B1	over-represented	4.72e-05	0.00061	0.00061	0.078064	3	hsa-miR-181a-5p; hsa-miR-181b-5p; hsa-miR-181c-5p
Target genes (miRTarBase)	CUL2	over-represented	4.72e-05	0.00061	0.00061	0.078064	3	hsa-miR-15b-5p; hsa-miR-16-5p; hsa-miR-195-5p
Target genes (miRTarBase)	DMPK	over-represented	4.72e-05	0.00061	0.00061	0.078064	3	hsa-miR-15b-5p; hsa-miR-16-5p; hsa-miR-195-5p
Target genes (miRTarBase)	EPS8	over-represented	4.72e-05	0.00061	0.00061	0.078064	3	hsa-miR-181a-5p; hsa-miR-181b-5p; hsa-miR-181c-5p
Target genes (miRTarBase)	FSD1L	over-represented	4.72e-05	0.00061	0.00061	0.078064	3	hsa-miR-181a-5p; hsa-miR-181b-5p; hsa-miR-181c-5p
Target genes (miRTarBase)	KANK1	over-represented	4.72e-05	0.00061	0.00061	0.078064	3	hsa-miR-15b-5p; hsa-miR-16-5p; hsa-miR-195-5p
Target genes (miRTarBase)	SMDT1	over-represented	4.72e-05	0.00061	0.00061	0.078064	3	hsa-miR-15b-5p; hsa-miR-16-5p; hsa-miR-195-5p
Target genes (miRTarBase)	TMEM94	over-represented	4.72e-05	0.00061	0.00061	0.078064	3	hsa-miR-181a-5p; hsa-miR-181b-5p; hsa-miR-181c-5p
Annotations derived over miRTarBase (Gene Ontology)	negative regulation of microglial cell activation GO1903979	over-represented	5.57e-05	0.000612	0.000612	0.850898	6	hsa-miR-605-5p; hsa-miR-16-5p; hsa-miR-17-5p; hsa-miR-181a-5p; hsa-miR-181b-5p; hsa-miR-181c-5p
Annotations derived over miRTarBase (Gene Ontology)	positive regulation of membrane protein ectodomain proteolysis GO0051044	over-represented	5.57e-05	0.000612	0.000612	0.850898	6	hsa-miR-15b-5p; hsa-miR-16-5p; hsa-miR-17-5p; hsa-miR-181a-5p; hsa-miR-181b-5p; hsa-miR-195-5p
Annotations derived over miRTarBase (Gene Ontology)	regulation of macroautophagy GO0016241	over-represented	5.58e-05	0.000612	0.000612	3.76659	10	hsa-miR-605-5p; hsa-miR-15b-5p; hsa-miR-16-5p; hsa-miR-17-5p; hsa-miR-181a-5p; hsa-miR-181b-5p; hsa-miR-181c-5p; hsa-miR-18a-3p; hsa-miR-195-5p; hsa-miR-196a-5p
Annotations derived over miRTarBase (Gene Ontology)	positive regulation of cell adhesion GO0045785	over-represented	5.59e-05	0.000612	0.000612	2.70101	9	hsa-miR-15b-5p; hsa-miR-16-5p; hsa-miR-17-5p; hsa-miR-181a-5p; hsa-miR-181b-5p; hsa-miR-181c-5p; hsa-miR-18a-3p; hsa-miR-195-5p; hsa-miR-196a-5p
Target genes (miRTarBase)	CDV3	over-represented	4.81e-05	0.000615	0.000615	0.230289	4	hsa-miR-15b-5p; hsa-miR-16-5p; hsa-miR-195-5p; hsa-miR-196a-5p
Target genes (miRTarBase)	KIF23	over-represented	4.81e-05	0.000615	0.000615	0.230289	4	hsa-miR-15b-5p; hsa-miR-16-5p; hsa-miR-17-5p; hsa-miR-195-5p
Target genes (miRTarBase)	MBD4	over-represented	4.81e-05	0.000615	0.000615	0.230289	4	hsa-miR-15b-5p; hsa-miR-16-5p; hsa-miR-195-5p; hsa-miR-196a-5p
Diseases (MNDR)	tonsil cancer	over-represented	0.000403	0.000621	0.000621	0.74569	5	hsa-miR-17-5p; hsa-miR-181b-5p; hsa-miR-181c-5p; hsa-miR-18a-3p; hsa-miR-196a-5p
Diseases (MNDR)	urinary bladder cancer	over-represented	0.000403	0.000621	0.000621	0.74569	5	hsa-miR-15b-5p; hsa-miR-16-5p; hsa-miR-17-5p; hsa-miR-195-5p; hsa-miR-196a-5p
Annotations derived over miRTarBase (Gene Ontology)	caveola GO0005901	over-represented	5.7e-05	0.000623	0.000623	3.7744	10	hsa-miR-605-5p; hsa-miR-15b-5p; hsa-miR-16-5p; hsa-miR-17-5p; hsa-miR-181a-5p; hsa-miR-181b-5p; hsa-miR-181c-5p; hsa-miR-18a-3p; hsa-miR-195-5p; hsa-miR-196a-5p
Gene Ontology (miRWalk)	GO0032880 regulation of protein localization	over-represented	1.34e-05	0.000625	0.000625	1.63543	8	hsa-miR-15b-5p; hsa-miR-16-5p; hsa-miR-17-5p; hsa-miR-181a-5p; hsa-miR-181b-5p; hsa-miR-181c-5p; hsa-miR-195-5p; hsa-miR-196a-5p
Gene Ontology (miRWalk)	GO0051607 defense response to virus	over-represented	1.34e-05	0.000625	0.000625	1.63543	8	hsa-miR-15b-5p; hsa-miR-16-5p; hsa-miR-17-5p; hsa-miR-181a-5p; hsa-miR-181b-5p; hsa-miR-181c-5p; hsa-miR-18a-3p; hsa-miR-195-5p
Annotations derived over miRTarBase (Gene Ontology)	negative regulation of G1S transition of mitotic cell cycle GO2000134	over-represented	5.88e-05	0.000642	0.000642	3.7861	10	hsa-miR-605-5p; hsa-miR-15b-5p; hsa-miR-16-5p; hsa-miR-17-5p; hsa-miR-181a-5p; hsa-miR-181b-5p; hsa-miR-181c-5p; hsa-miR-18a-3p; hsa-miR-195-5p; hsa-miR-196a-5p
Gene Ontology (miRWalk)	GO0007179 transforming growth factor beta receptor signaling pathway	over-represented	1.4e-05	0.000645	0.000645	3.32198	10	hsa-miR-605-5p; hsa-miR-15b-5p; hsa-miR-16-5p; hsa-miR-17-5p; hsa-miR-181a-5p; hsa-miR-181b-5p; hsa-miR-181c-5p; hsa-miR-18a-3p; hsa-miR-195-5p; hsa-miR-196a-5p
Gene Ontology (miRWalk)	GO0043627 response to estrogen stimulus	over-represented	1.43e-05	0.000645	0.000645	2.35094	9	hsa-miR-15b-5p; hsa-miR-16-5p; hsa-miR-17-5p; hsa-miR-181a-5p; hsa-miR-181b-5p; hsa-miR-181c-5p; hsa-miR-18a-3p; hsa-miR-195-5p; hsa-miR-196a-5p
Gene Ontology (miRWalk)	GO0051092 positive regulation of nf kappab transcription factor activity	over-represented	1.43e-05	0.000645	0.000645	2.35094	9	hsa-miR-15b-5p; hsa-miR-16-5p; hsa-miR-17-5p; hsa-miR-181a-5p; hsa-miR-181b-5p; hsa-miR-181c-5p; hsa-miR-18a-3p; hsa-miR-195-5p; hsa-miR-196a-5p
Target genes (miRTarBase)	HMGA2	over-represented	5.08e-05	0.000647	0.000647	0.483997	5	hsa-miR-16-5p; hsa-miR-181a-5p; hsa-miR-181b-5p; hsa-miR-181c-5p; hsa-miR-196a-5p
Annotations derived over miRTarBase (Gene Ontology)	reactive oxygen species metabolic process GO0072593	over-represented	5.94e-05	0.000648	0.000648	1.93989	8	hsa-miR-15b-5p; hsa-miR-16-5p; hsa-miR-17-5p; hsa-miR-181a-5p; hsa-miR-181b-5p; hsa-miR-181c-5p; hsa-miR-18a-3p; hsa-miR-195-5p
Annotations derived over miRTarBase (Gene Ontology)	negative regulation of actin filament polymerization GO0030837	over-represented	5.96e-05	0.00065	0.00065	1.33489	7	hsa-miR-15b-5p; hsa-miR-16-5p; hsa-miR-17-5p; hsa-miR-181a-5p; hsa-miR-181b-5p; hsa-miR-181c-5p; hsa-miR-195-5p
Target genes (miRTarBase)	GNS	over-represented	5.14e-05	0.00065	0.00065	0.234192	4	hsa-miR-17-5p; hsa-miR-181a-5p; hsa-miR-181b-5p; hsa-miR-181c-5p
Target genes (miRTarBase)	TMEM138	over-represented	5.14e-05	0.00065	0.00065	0.234192	4	hsa-miR-15b-5p; hsa-miR-16-5p; hsa-miR-17-5p; hsa-miR-195-5p
Annotations derived over miRTarBase (Gene Ontology)	beta-catenin-TCF complex assembly GO1904837	over-represented	6.03e-05	0.000651	0.000651	2.72443	9	hsa-miR-605-5p; hsa-miR-15b-5p; hsa-miR-16-5p; hsa-miR-17-5p; hsa-miR-181a-5p; hsa-miR-181b-5p; hsa-miR-18a-3p; hsa-miR-195-5p; hsa-miR-196a-5p
Annotations derived over miRTarBase (Gene Ontology)	cellular response to interleukin-1 GO0071347	over-represented	6.03e-05	0.000651	0.000651	2.72443	9	hsa-miR-605-5p; hsa-miR-16-5p; hsa-miR-17-5p; hsa-miR-181a-5p; hsa-miR-181b-5p; hsa-miR-181c-5p; hsa-miR-18a-3p; hsa-miR-195-5p; hsa-miR-196a-5p
Annotations derived over miRTarBase (Gene Ontology)	guanyl-nucleotide exchange factor complex GO0032045	over-represented	6.03e-05	0.000651	0.000651	0.862607	6	hsa-miR-16-5p; hsa-miR-17-5p; hsa-miR-181a-5p; hsa-miR-181b-5p; hsa-miR-181c-5p; hsa-miR-196a-5p
Annotations derived over miRTarBase (Gene Ontology)	intrinsic apoptotic signaling pathway by p53 class mediator GO0072332	over-represented	6.03e-05	0.000651	0.000651	1.94379	8	hsa-miR-605-5p; hsa-miR-15b-5p; hsa-miR-16-5p; hsa-miR-17-5p; hsa-miR-181a-5p; hsa-miR-181b-5p; hsa-miR-181c-5p; hsa-miR-18a-3p
Annotations derived over miRTarBase (Gene Ontology)	negative regulation of phosphoprotein phosphatase activity GO0032515	over-represented	6.03e-05	0.000651	0.000651	1.94379	8	hsa-miR-15b-5p; hsa-miR-16-5p; hsa-miR-17-5p; hsa-miR-181a-5p; hsa-miR-181b-5p; hsa-miR-181c-5p; hsa-miR-18a-3p; hsa-miR-195-5p
Annotations derived over miRTarBase (Gene Ontology)	positive regulation of DNA repair GO0045739	over-represented	6.03e-05	0.000651	0.000651	1.94379	8	hsa-miR-605-5p; hsa-miR-15b-5p; hsa-miR-16-5p; hsa-miR-17-5p; hsa-miR-181a-5p; hsa-miR-181b-5p; hsa-miR-181c-5p; hsa-miR-195-5p
Annotations derived over miRTarBase (Gene Ontology)	protein kinase A binding GO0051018	over-represented	6.03e-05	0.000651	0.000651	1.94379	8	hsa-miR-15b-5p; hsa-miR-16-5p; hsa-miR-17-5p; hsa-miR-181a-5p; hsa-miR-181b-5p; hsa-miR-181c-5p; hsa-miR-195-5p; hsa-miR-196a-5p
Annotations derived over miRTarBase (Gene Ontology)	nuclear pore complex assembly GO0051292	over-represented	6.08e-05	0.000656	0.000656	1.3388	7	hsa-miR-605-5p; hsa-miR-15b-5p; hsa-miR-16-5p; hsa-miR-17-5p; hsa-miR-181b-5p; hsa-miR-18a-3p; hsa-miR-195-5p
Annotations derived over miRTarBase (Gene Ontology)	protein complex oligomerization GO0051259	over-represented	6.11e-05	0.000658	0.000658	2.72834	9	hsa-miR-15b-5p; hsa-miR-16-5p; hsa-miR-17-5p; hsa-miR-181a-5p; hsa-miR-181b-5p; hsa-miR-181c-5p; hsa-miR-18a-3p; hsa-miR-195-5p; hsa-miR-196a-5p
Annotations derived over miRTarBase (Gene Ontology)	VEGF-activated neuropilin signaling pathway GO0038190	over-represented	6.16e-05	0.000658	0.000658	0.503513	5	hsa-miR-15b-5p; hsa-miR-16-5p; hsa-miR-17-5p; hsa-miR-181a-5p; hsa-miR-195-5p
Annotations derived over miRTarBase (Gene Ontology)	axon midline choice point recognition GO0016199	over-represented	6.16e-05	0.000658	0.000658	0.503513	5	hsa-miR-15b-5p; hsa-miR-16-5p; hsa-miR-17-5p; hsa-miR-195-5p; hsa-miR-196a-5p
Annotations derived over miRTarBase (Gene Ontology)	barbed-end actin filament capping GO0051016	over-represented	6.12e-05	0.000658	0.000658	1.9477	8	hsa-miR-605-5p; hsa-miR-15b-5p; hsa-miR-16-5p; hsa-miR-17-5p; hsa-miR-181a-5p; hsa-miR-181b-5p; hsa-miR-181c-5p; hsa-miR-195-5p
Annotations derived over miRTarBase (Gene Ontology)	folic acid transmembrane transporter activity GO0008517	over-represented	6.16e-05	0.000658	0.000658	0.503513	5	hsa-miR-16-5p; hsa-miR-181a-5p; hsa-miR-181b-5p; hsa-miR-181c-5p; hsa-miR-18a-3p
Annotations derived over miRTarBase (Gene Ontology)	motor neuron migration GO0097475	over-represented	6.16e-05	0.000658	0.000658	0.503513	5	hsa-miR-15b-5p; hsa-miR-16-5p; hsa-miR-17-5p; hsa-miR-181a-5p; hsa-miR-195-5p
Annotations derived over miRTarBase (Gene Ontology)	positive regulation of interferon-beta production GO0032728	over-represented	6.12e-05	0.000658	0.000658	1.9477	8	hsa-miR-15b-5p; hsa-miR-16-5p; hsa-miR-17-5p; hsa-miR-181a-5p; hsa-miR-181b-5p; hsa-miR-181c-5p; hsa-miR-18a-3p; hsa-miR-195-5p
Annotations derived over miRTarBase (Gene Ontology)	positive regulation of retinal ganglion cell axon guidance GO1902336	over-represented	6.16e-05	0.000658	0.000658	0.503513	5	hsa-miR-15b-5p; hsa-miR-16-5p; hsa-miR-17-5p; hsa-miR-181a-5p; hsa-miR-195-5p
Annotations derived over miRTarBase (Gene Ontology)	nucleosome assembly GO0006334	over-represented	6.19e-05	0.00066	0.00066	3.80562	10	hsa-miR-605-5p; hsa-miR-15b-5p; hsa-miR-16-5p; hsa-miR-17-5p; hsa-miR-181a-5p; hsa-miR-181b-5p; hsa-miR-181c-5p; hsa-miR-18a-3p; hsa-miR-195-5p; hsa-miR-196a-5p
Annotations derived over miRTarBase (Gene Ontology)	protein localization to nucleolus GO1902570	over-represented	6.19e-05	0.00066	0.00066	0.866511	6	hsa-miR-16-5p; hsa-miR-17-5p; hsa-miR-181a-5p; hsa-miR-181b-5p; hsa-miR-181c-5p; hsa-miR-18a-3p
Annotations derived over miRTarBase (Gene Ontology)	activation of protein kinase A activity GO0034199	over-represented	6.2e-05	0.00066	0.00066	1.3427	7	hsa-miR-15b-5p; hsa-miR-16-5p; hsa-miR-17-5p; hsa-miR-181a-5p; hsa-miR-181b-5p; hsa-miR-181c-5p; hsa-miR-195-5p
Annotations derived over miRTarBase (Gene Ontology)	methyl-CpNpG binding GO0010428	over-represented	6.25e-05	0.000663	0.000663	0.245902	4	hsa-miR-17-5p; hsa-miR-181a-5p; hsa-miR-181b-5p; hsa-miR-181c-5p
Annotations derived over miRTarBase (Gene Ontology)	positive regulation of macrophage apoptotic process GO2000111	over-represented	6.25e-05	0.000663	0.000663	0.245902	4	hsa-miR-16-5p; hsa-miR-181a-5p; hsa-miR-181b-5p; hsa-miR-181c-5p
Annotations derived over miRTarBase (Gene Ontology)	apical dendrite GO0097440	over-represented	6.35e-05	0.000668	0.000668	0.870414	6	hsa-miR-15b-5p; hsa-miR-16-5p; hsa-miR-17-5p; hsa-miR-18a-3p; hsa-miR-195-5p; hsa-miR-196a-5p
Annotations derived over miRTarBase (Gene Ontology)	co-SMAD binding GO0070410	over-represented	6.35e-05	0.000668	0.000668	0.870414	6	hsa-miR-15b-5p; hsa-miR-16-5p; hsa-miR-17-5p; hsa-miR-181a-5p; hsa-miR-18a-3p; hsa-miR-195-5p
Annotations derived over miRTarBase (Gene Ontology)	endothelium development GO0003158	over-represented	6.35e-05	0.000668	0.000668	0.0858704	3	hsa-miR-15b-5p; hsa-miR-16-5p; hsa-miR-195-5p
Annotations derived over miRTarBase (Gene Ontology)	microtubule plus-end binding GO0051010	over-represented	6.32e-05	0.000668	0.000668	1.3466	7	hsa-miR-15b-5p; hsa-miR-16-5p; hsa-miR-17-5p; hsa-miR-181a-5p; hsa-miR-181b-5p; hsa-miR-181c-5p; hsa-miR-195-5p
Annotations derived over miRTarBase (Gene Ontology)	phosphatidylinositol phosphate 5-phosphatase activity GO0034595	over-represented	6.35e-05	0.000668	0.000668	0.0858704	3	hsa-miR-15b-5p; hsa-miR-16-5p; hsa-miR-17-5p
Annotations derived over miRTarBase (Gene Ontology)	positive regulation of phosphorylation of RNA polymerase II C-terminal domain serine 2 residues GO2001165	over-represented	6.35e-05	0.000668	0.000668	0.0858704	3	hsa-miR-181a-5p; hsa-miR-181b-5p; hsa-miR-181c-5p
Annotations derived over miRTarBase (Gene Ontology)	recycling endosome to Golgi transport GO0071955	over-represented	6.35e-05	0.000668	0.000668	0.0858704	3	hsa-miR-15b-5p; hsa-miR-16-5p; hsa-miR-195-5p
Diseases (MNDR)	renal cell carcinoma	over-represented	0.000438	0.000672	0.000672	0.758621	5	hsa-miR-16-5p; hsa-miR-17-5p; hsa-miR-181a-5p; hsa-miR-181b-5p; hsa-miR-195-5p
Target genes (miRTarBase)	CAPRIN2	over-represented	5.49e-05	0.000673	0.000673	0.238095	4	hsa-miR-17-5p; hsa-miR-181a-5p; hsa-miR-181b-5p; hsa-miR-181c-5p
Target genes (miRTarBase)	CDC42SE2	over-represented	5.49e-05	0.000673	0.000673	0.0819672	3	hsa-miR-15b-5p; hsa-miR-16-5p; hsa-miR-195-5p
Target genes (miRTarBase)	CYP26B1	over-represented	5.49e-05	0.000673	0.000673	0.0819672	3	hsa-miR-15b-5p; hsa-miR-16-5p; hsa-miR-195-5p
Target genes (miRTarBase)	DUSP5	over-represented	5.49e-05	0.000673	0.000673	0.0819672	3	hsa-miR-181a-5p; hsa-miR-181b-5p; hsa-miR-181c-5p
Target genes (miRTarBase)	FAM122B	over-represented	5.49e-05	0.000673	0.000673	0.0819672	3	hsa-miR-15b-5p; hsa-miR-16-5p; hsa-miR-195-5p
Target genes (miRTarBase)	HIGD1A	over-represented	5.49e-05	0.000673	0.000673	0.0819672	3	hsa-miR-15b-5p; hsa-miR-16-5p; hsa-miR-195-5p
Target genes (miRTarBase)	PBRM1	over-represented	5.49e-05	0.000673	0.000673	0.0819672	3	hsa-miR-181a-5p; hsa-miR-181b-5p; hsa-miR-181c-5p
Target genes (miRTarBase)	SNCG	over-represented	5.49e-05	0.000673	0.000673	0.0819672	3	hsa-miR-15b-5p; hsa-miR-16-5p; hsa-miR-195-5p
Target genes (miRTarBase)	TLL1	over-represented	5.49e-05	0.000673	0.000673	0.0819672	3	hsa-miR-15b-5p; hsa-miR-16-5p; hsa-miR-195-5p
Diseases (MNDR)	Growth Hormone-Secreting Pituitary Adenoma	over-represented	0.00044	0.000675	0.000675	0.405172	4	hsa-miR-15b-5p; hsa-miR-16-5p; hsa-miR-17-5p; hsa-miR-196a-5p
Annotations derived over miRTarBase (Gene Ontology)	establishment or maintenance of cell polarity GO0007163	over-represented	6.42e-05	0.000675	0.000675	2.74395	9	hsa-miR-605-5p; hsa-miR-15b-5p; hsa-miR-16-5p; hsa-miR-17-5p; hsa-miR-181a-5p; hsa-miR-181b-5p; hsa-miR-181c-5p; hsa-miR-18a-3p; hsa-miR-195-5p
Annotations derived over miRTarBase (Gene Ontology)	regulation of phosphoprotein phosphatase activity GO0043666	over-represented	6.44e-05	0.000677	0.000677	1.35051	7	hsa-miR-15b-5p; hsa-miR-16-5p; hsa-miR-17-5p; hsa-miR-181a-5p; hsa-miR-181b-5p; hsa-miR-181c-5p; hsa-miR-195-5p
Annotations derived over miRTarBase (Gene Ontology)	positive regulation of histone H3-K9 methylation GO0051574	over-represented	6.51e-05	0.000682	0.000682	0.874317	6	hsa-miR-15b-5p; hsa-miR-16-5p; hsa-miR-181a-5p; hsa-miR-181b-5p; hsa-miR-181c-5p; hsa-miR-195-5p
Annotations derived over miRTarBase (Gene Ontology)	response to toxic substance GO0009636	over-represented	6.51e-05	0.000682	0.000682	1.96331	8	hsa-miR-15b-5p; hsa-miR-16-5p; hsa-miR-17-5p; hsa-miR-181a-5p; hsa-miR-181b-5p; hsa-miR-181c-5p; hsa-miR-18a-3p; hsa-miR-195-5p
Pathways (KEGG)	Protein digestion and absorption	over-represented	3.84e-05	0.000683	0.000683	3.62925	10	hsa-miR-605-5p; hsa-miR-15b-5p; hsa-miR-16-5p; hsa-miR-17-5p; hsa-miR-181a-5p; hsa-miR-181b-5p; hsa-miR-181c-5p; hsa-miR-18a-3p; hsa-miR-195-5p; hsa-miR-196a-5p
Pathways (KEGG)	Vibrio cholerae infection	over-represented	3.84e-05	0.000683	0.000683	3.62925	10	hsa-miR-605-5p; hsa-miR-15b-5p; hsa-miR-16-5p; hsa-miR-17-5p; hsa-miR-181a-5p; hsa-miR-181b-5p; hsa-miR-181c-5p; hsa-miR-18a-3p; hsa-miR-195-5p; hsa-miR-196a-5p
Annotations derived over miRTarBase (Gene Ontology)	PCNA-p21 complex GO0070557	over-represented	6.57e-05	0.000686	0.000686	1.35441	7	hsa-miR-15b-5p; hsa-miR-16-5p; hsa-miR-17-5p; hsa-miR-181a-5p; hsa-miR-18a-3p; hsa-miR-195-5p; hsa-miR-196a-5p
Annotations derived over miRTarBase (Gene Ontology)	ovarian follicle development GO0001541	over-represented	6.57e-05	0.000686	0.000686	1.35441	7	hsa-miR-15b-5p; hsa-miR-16-5p; hsa-miR-17-5p; hsa-miR-181c-5p; hsa-miR-18a-3p; hsa-miR-195-5p; hsa-miR-196a-5p
Annotations derived over miRTarBase (Gene Ontology)	positive regulation of mRNA splicing, via spliceosome GO0048026	over-represented	6.57e-05	0.000686	0.000686	1.35441	7	hsa-miR-15b-5p; hsa-miR-16-5p; hsa-miR-17-5p; hsa-miR-181b-5p; hsa-miR-18a-3p; hsa-miR-195-5p; hsa-miR-196a-5p
Annotations derived over miRTarBase (Gene Ontology)	FMN biosynthetic process GO0009398	over-represented	6.65e-05	0.000686	0.000686	0.249805	4	hsa-miR-15b-5p; hsa-miR-16-5p; hsa-miR-17-5p; hsa-miR-195-5p
Annotations derived over miRTarBase (Gene Ontology)	POZ domain binding GO0031208	over-represented	6.65e-05	0.000686	0.000686	0.249805	4	hsa-miR-15b-5p; hsa-miR-16-5p; hsa-miR-18a-3p; hsa-miR-195-5p
Annotations derived over miRTarBase (Gene Ontology)	TOR signaling GO0031929	over-represented	6.61e-05	0.000686	0.000686	1.96721	8	hsa-miR-15b-5p; hsa-miR-16-5p; hsa-miR-17-5p; hsa-miR-181a-5p; hsa-miR-181b-5p; hsa-miR-181c-5p; hsa-miR-18a-3p; hsa-miR-195-5p
Annotations derived over miRTarBase (Gene Ontology)	embryonic cleavage GO0040016	over-represented	6.65e-05	0.000686	0.000686	0.249805	4	hsa-miR-15b-5p; hsa-miR-16-5p; hsa-miR-18a-3p; hsa-miR-195-5p
Annotations derived over miRTarBase (Gene Ontology)	negative regulation of cellular component movement GO0051271	over-represented	6.64e-05	0.000686	0.000686	0.511319	5	hsa-miR-15b-5p; hsa-miR-16-5p; hsa-miR-181a-5p; hsa-miR-195-5p; hsa-miR-196a-5p
Annotations derived over miRTarBase (Gene Ontology)	prostaglandin transport GO0015732	over-represented	6.65e-05	0.000686	0.000686	0.249805	4	hsa-miR-15b-5p; hsa-miR-16-5p; hsa-miR-181a-5p; hsa-miR-195-5p
Annotations derived over miRTarBase (Gene Ontology)	regulation of retinal ganglion cell axon guidance GO0090259	over-represented	6.64e-05	0.000686	0.000686	0.511319	5	hsa-miR-15b-5p; hsa-miR-16-5p; hsa-miR-17-5p; hsa-miR-181a-5p; hsa-miR-195-5p
Annotations derived over miRTarBase (Gene Ontology)	riboflavin biosynthetic process GO0009231	over-represented	6.65e-05	0.000686	0.000686	0.249805	4	hsa-miR-15b-5p; hsa-miR-16-5p; hsa-miR-17-5p; hsa-miR-195-5p
Annotations derived over miRTarBase (Gene Ontology)	riboflavin kinase activity GO0008531	over-represented	6.65e-05	0.000686	0.000686	0.249805	4	hsa-miR-15b-5p; hsa-miR-16-5p; hsa-miR-17-5p; hsa-miR-195-5p
Annotations derived over miRTarBase (Gene Ontology)	sympathetic ganglion development GO0061549	over-represented	6.64e-05	0.000686	0.000686	0.511319	5	hsa-miR-16-5p; hsa-miR-181a-5p; hsa-miR-181b-5p; hsa-miR-181c-5p; hsa-miR-196a-5p
Diseases (MNDR)	Sleep Deprivation	over-represented	0.00045	0.000687	0.000687	0.163793	3	hsa-miR-16-5p; hsa-miR-181a-5p; hsa-miR-181b-5p
Annotations derived over miRTarBase (Gene Ontology)	ribosomal small subunit assembly GO0000028	over-represented	6.68e-05	0.000688	0.000688	0.87822	6	hsa-miR-15b-5p; hsa-miR-16-5p; hsa-miR-17-5p; hsa-miR-181b-5p; hsa-miR-18a-3p; hsa-miR-195-5p
Annotations derived over miRTarBase (Gene Ontology)	autophagosome maturation GO0097352	over-represented	6.71e-05	0.000689	0.000689	1.97112	8	hsa-miR-15b-5p; hsa-miR-16-5p; hsa-miR-17-5p; hsa-miR-181a-5p; hsa-miR-181b-5p; hsa-miR-181c-5p; hsa-miR-195-5p; hsa-miR-196a-5p
Annotations derived over miRTarBase (Gene Ontology)	phagophore assembly site membrane GO0034045	over-represented	6.7e-05	0.000689	0.000689	1.35831	7	hsa-miR-15b-5p; hsa-miR-16-5p; hsa-miR-17-5p; hsa-miR-181a-5p; hsa-miR-181b-5p; hsa-miR-181c-5p; hsa-miR-195-5p
Annotations derived over miRTarBase (Gene Ontology)	positive regulation of neuron death GO1901216	over-represented	6.71e-05	0.000689	0.000689	1.97112	8	hsa-miR-15b-5p; hsa-miR-16-5p; hsa-miR-17-5p; hsa-miR-181a-5p; hsa-miR-181b-5p; hsa-miR-181c-5p; hsa-miR-18a-3p; hsa-miR-195-5p
Annotations derived over miRTarBase (Gene Ontology)	entrainment of circadian clock by photoperiod GO0043153	over-represented	6.74e-05	0.000691	0.000691	2.75956	9	hsa-miR-605-5p; hsa-miR-15b-5p; hsa-miR-16-5p; hsa-miR-17-5p; hsa-miR-181a-5p; hsa-miR-181b-5p; hsa-miR-181c-5p; hsa-miR-18a-3p; hsa-miR-195-5p
Annotations derived over miRTarBase (Gene Ontology)	regulation of TOR signaling GO0032006	over-represented	6.83e-05	0.000699	0.000699	1.36222	7	hsa-miR-15b-5p; hsa-miR-16-5p; hsa-miR-17-5p; hsa-miR-181a-5p; hsa-miR-181b-5p; hsa-miR-181c-5p; hsa-miR-195-5p
Annotations derived over miRTarBase (Gene Ontology)	regulation of epithelial to mesenchymal transition GO0010717	over-represented	6.86e-05	0.000699	0.000699	0.882123	6	hsa-miR-15b-5p; hsa-miR-16-5p; hsa-miR-181a-5p; hsa-miR-181c-5p; hsa-miR-18a-3p; hsa-miR-195-5p
Annotations derived over miRTarBase (Gene Ontology)	sterol binding GO0032934	over-represented	6.86e-05	0.000699	0.000699	0.882123	6	hsa-miR-15b-5p; hsa-miR-16-5p; hsa-miR-181a-5p; hsa-miR-181b-5p; hsa-miR-181c-5p; hsa-miR-195-5p
Annotations derived over miRTarBase (Gene Ontology)	transforming growth factor beta receptor, pathway-specific cytoplasmic mediator activity GO0030618	over-represented	6.86e-05	0.000699	0.000699	0.882123	6	hsa-miR-15b-5p; hsa-miR-16-5p; hsa-miR-17-5p; hsa-miR-181a-5p; hsa-miR-18a-3p; hsa-miR-195-5p
Diseases (MNDR)	infertility	over-represented	0.000462	0.000704	0.000704	0.0344828	2	hsa-miR-16-5p; hsa-miR-196a-5p
Annotations derived over miRTarBase (Gene Ontology)	extrinsic apoptotic signaling pathway via death domain receptors GO0008625	over-represented	6.92e-05	0.000705	0.000705	1.97892	8	hsa-miR-15b-5p; hsa-miR-16-5p; hsa-miR-17-5p; hsa-miR-181a-5p; hsa-miR-181b-5p; hsa-miR-181c-5p; hsa-miR-18a-3p; hsa-miR-195-5p
Diseases (MNDR)	Her2-receptor positive breast cancer	over-represented	0.000464	0.000705	0.000705	2.54741	8	hsa-miR-15b-5p; hsa-miR-16-5p; hsa-miR-17-5p; hsa-miR-181a-5p; hsa-miR-181b-5p; hsa-miR-18a-3p; hsa-miR-195-5p; hsa-miR-196a-5p
Annotations derived over miRTarBase (Gene Ontology)	positive regulation of mesenchymal cell proliferation GO0002053	over-represented	6.96e-05	0.000708	0.000708	1.36612	7	hsa-miR-605-5p; hsa-miR-15b-5p; hsa-miR-16-5p; hsa-miR-17-5p; hsa-miR-181c-5p; hsa-miR-195-5p; hsa-miR-196a-5p
Annotations derived over miRTarBase (Gene Ontology)	chemotaxis GO0006935	over-represented	7e-05	0.000712	0.000712	3.85246	10	hsa-miR-605-5p; hsa-miR-15b-5p; hsa-miR-16-5p; hsa-miR-17-5p; hsa-miR-181a-5p; hsa-miR-181b-5p; hsa-miR-181c-5p; hsa-miR-18a-3p; hsa-miR-195-5p; hsa-miR-196a-5p
Annotations derived over miRTarBase (Gene Ontology)	negative regulation of epithelial to mesenchymal transition GO0010719	over-represented	7.02e-05	0.000713	0.000713	1.98283	8	hsa-miR-15b-5p; hsa-miR-16-5p; hsa-miR-17-5p; hsa-miR-181a-5p; hsa-miR-181b-5p; hsa-miR-181c-5p; hsa-miR-18a-3p; hsa-miR-195-5p
Annotations derived over miRTarBase (Gene Ontology)	negative regulation of gluconeogenesis GO0045721	over-represented	7.03e-05	0.000713	0.000713	0.886027	6	hsa-miR-15b-5p; hsa-miR-16-5p; hsa-miR-17-5p; hsa-miR-181b-5p; hsa-miR-181c-5p; hsa-miR-195-5p
Annotations derived over miRTarBase (Gene Ontology)	palmitoyl-CoA hydrolase activity GO0016290	over-represented	7.07e-05	0.000716	0.000716	0.253708	4	hsa-miR-15b-5p; hsa-miR-16-5p; hsa-miR-17-5p; hsa-miR-18a-3p
Annotations derived over miRTarBase (Gene Ontology)	platelet activating factor metabolic process GO0046469	over-represented	7.07e-05	0.000716	0.000716	0.253708	4	hsa-miR-15b-5p; hsa-miR-16-5p; hsa-miR-17-5p; hsa-miR-195-5p
Annotations derived over miRTarBase (Gene Ontology)	positive regulation of G2M transition of mitotic cell cycle GO0010971	over-represented	7.08e-05	0.000716	0.000716	2.77518	9	hsa-miR-15b-5p; hsa-miR-16-5p; hsa-miR-17-5p; hsa-miR-181a-5p; hsa-miR-181b-5p; hsa-miR-181c-5p; hsa-miR-18a-3p; hsa-miR-195-5p; hsa-miR-196a-5p
Annotations derived over miRTarBase (Gene Ontology)	regulation of synapse structure or activity GO0050803	over-represented	7.15e-05	0.000721	0.000721	0.519126	5	hsa-miR-15b-5p; hsa-miR-16-5p; hsa-miR-17-5p; hsa-miR-195-5p; hsa-miR-196a-5p
Diseases (MNDR)	hepatitis B	over-represented	0.000478	0.000724	0.000724	0.413793	4	hsa-miR-15b-5p; hsa-miR-16-5p; hsa-miR-17-5p; hsa-miR-196a-5p
Annotations derived over miRTarBase (Gene Ontology)	positive regulation of neuroblast proliferation GO0002052	over-represented	7.21e-05	0.000727	0.000727	0.88993	6	hsa-miR-605-5p; hsa-miR-15b-5p; hsa-miR-16-5p; hsa-miR-17-5p; hsa-miR-181a-5p; hsa-miR-195-5p
Annotations derived over miRTarBase (Gene Ontology)	transcytosis GO0045056	over-represented	7.23e-05	0.000728	0.000728	1.37393	7	hsa-miR-15b-5p; hsa-miR-16-5p; hsa-miR-17-5p; hsa-miR-181b-5p; hsa-miR-18a-3p; hsa-miR-195-5p; hsa-miR-196a-5p
Annotations derived over miRTarBase (Gene Ontology)	C-22 sterol desaturase activity GO0000249	over-represented	7.29e-05	0.000728	0.000728	0.0897736	3	hsa-miR-15b-5p; hsa-miR-16-5p; hsa-miR-195-5p
Annotations derived over miRTarBase (Gene Ontology)	beta-3 adrenergic receptor binding GO0031699	over-represented	7.29e-05	0.000728	0.000728	0.0897736	3	hsa-miR-181a-5p; hsa-miR-181b-5p; hsa-miR-181c-5p
Annotations derived over miRTarBase (Gene Ontology)	chromosome GO0005694	over-represented	7.26e-05	0.000728	0.000728	2.78298	9	hsa-miR-605-5p; hsa-miR-15b-5p; hsa-miR-16-5p; hsa-miR-17-5p; hsa-miR-181a-5p; hsa-miR-181b-5p; hsa-miR-181c-5p; hsa-miR-18a-3p; hsa-miR-196a-5p
Annotations derived over miRTarBase (Gene Ontology)	proton-transporting V-type ATPase complex assembly GO0070070	over-represented	7.29e-05	0.000728	0.000728	0.0897736	3	hsa-miR-15b-5p; hsa-miR-16-5p; hsa-miR-195-5p
Annotations derived over miRTarBase (Gene Ontology)	response to sterol depletion GO0006991	over-represented	7.29e-05	0.000728	0.000728	0.0897736	3	hsa-miR-15b-5p; hsa-miR-16-5p; hsa-miR-195-5p
Annotations derived over miRTarBase (Gene Ontology)	retinoic acid catabolic process GO0034653	over-represented	7.29e-05	0.000728	0.000728	0.0897736	3	hsa-miR-15b-5p; hsa-miR-16-5p; hsa-miR-195-5p
Annotations derived over miRTarBase (Gene Ontology)	signal transduction by protein phosphorylation GO0023014	over-represented	7.29e-05	0.000728	0.000728	3.86807	10	hsa-miR-605-5p; hsa-miR-15b-5p; hsa-miR-16-5p; hsa-miR-17-5p; hsa-miR-181a-5p; hsa-miR-181b-5p; hsa-miR-181c-5p; hsa-miR-18a-3p; hsa-miR-195-5p; hsa-miR-196a-5p
Gene Ontology (miRWalk)	GO0005525 gtp binding	over-represented	1.63e-05	0.00073	0.00073	3.37308	10	hsa-miR-605-5p; hsa-miR-15b-5p; hsa-miR-16-5p; hsa-miR-17-5p; hsa-miR-181a-5p; hsa-miR-181b-5p; hsa-miR-181c-5p; hsa-miR-18a-3p; hsa-miR-195-5p; hsa-miR-196a-5p
Annotations derived over miRTarBase (Gene Ontology)	COPII vesicle coat GO0030127	over-represented	7.34e-05	0.000731	0.000731	1.99454	8	hsa-miR-605-5p; hsa-miR-15b-5p; hsa-miR-16-5p; hsa-miR-17-5p; hsa-miR-181b-5p; hsa-miR-18a-3p; hsa-miR-195-5p; hsa-miR-196a-5p
Annotations derived over miRTarBase (Gene Ontology)	negative regulation of peptidyl-serine phosphorylation GO0033137	over-represented	7.34e-05	0.000731	0.000731	1.99454	8	hsa-miR-15b-5p; hsa-miR-16-5p; hsa-miR-17-5p; hsa-miR-181a-5p; hsa-miR-181b-5p; hsa-miR-181c-5p; hsa-miR-18a-3p; hsa-miR-195-5p
Annotations derived over miRTarBase (Gene Ontology)	negative regulation of protein complex assembly GO0031333	over-represented	7.34e-05	0.000731	0.000731	1.99454	8	hsa-miR-15b-5p; hsa-miR-16-5p; hsa-miR-17-5p; hsa-miR-181a-5p; hsa-miR-181b-5p; hsa-miR-181c-5p; hsa-miR-18a-3p; hsa-miR-195-5p
Annotations derived over miRTarBase (Gene Ontology)	endocytic vesicle lumen GO0071682	over-represented	7.36e-05	0.000732	0.000732	1.37783	7	hsa-miR-15b-5p; hsa-miR-16-5p; hsa-miR-17-5p; hsa-miR-181a-5p; hsa-miR-181b-5p; hsa-miR-181c-5p; hsa-miR-195-5p
Annotations derived over miRTarBase (Gene Ontology)	desmosome GO0030057	over-represented	7.39e-05	0.000734	0.000734	0.893833	6	hsa-miR-15b-5p; hsa-miR-16-5p; hsa-miR-181a-5p; hsa-miR-181b-5p; hsa-miR-181c-5p; hsa-miR-195-5p
Annotations derived over miRTarBase (Gene Ontology)	regulation of establishment of cell polarity GO2000114	over-represented	7.39e-05	0.000734	0.000734	0.893833	6	hsa-miR-15b-5p; hsa-miR-16-5p; hsa-miR-181a-5p; hsa-miR-181b-5p; hsa-miR-181c-5p; hsa-miR-195-5p
Annotations derived over miRTarBase (Gene Ontology)	nerve development GO0021675	over-represented	7.41e-05	0.000734	0.000734	0.523029	5	hsa-miR-15b-5p; hsa-miR-16-5p; hsa-miR-181a-5p; hsa-miR-195-5p; hsa-miR-196a-5p
Annotations derived over miRTarBase (Gene Ontology)	cytoplasmic microtubule organization GO0031122	over-represented	7.44e-05	0.000736	0.000736	2.79079	9	hsa-miR-15b-5p; hsa-miR-16-5p; hsa-miR-17-5p; hsa-miR-181a-5p; hsa-miR-181b-5p; hsa-miR-181c-5p; hsa-miR-18a-3p; hsa-miR-195-5p; hsa-miR-196a-5p
Target genes (miRTarBase)	C21orf62	over-represented	6.35e-05	0.000738	0.000738	0.0858704	3	hsa-miR-15b-5p; hsa-miR-16-5p; hsa-miR-195-5p
Target genes (miRTarBase)	CCDC83	over-represented	6.35e-05	0.000738	0.000738	0.0858704	3	hsa-miR-15b-5p; hsa-miR-16-5p; hsa-miR-195-5p
Target genes (miRTarBase)	CCNK	over-represented	6.35e-05	0.000738	0.000738	0.0858704	3	hsa-miR-181a-5p; hsa-miR-181b-5p; hsa-miR-181c-5p
Target genes (miRTarBase)	DECR1	over-represented	6.35e-05	0.000738	0.000738	0.0858704	3	hsa-miR-15b-5p; hsa-miR-16-5p; hsa-miR-195-5p
Target genes (miRTarBase)	DMTF1	over-represented	6.35e-05	0.000738	0.000738	0.0858704	3	hsa-miR-15b-5p; hsa-miR-16-5p; hsa-miR-195-5p
Target genes (miRTarBase)	INO80D	over-represented	6.25e-05	0.000738	0.000738	0.245902	4	hsa-miR-16-5p; hsa-miR-181a-5p; hsa-miR-181b-5p; hsa-miR-181c-5p
Target genes (miRTarBase)	JPT2	over-represented	6.35e-05	0.000738	0.000738	0.0858704	3	hsa-miR-15b-5p; hsa-miR-16-5p; hsa-miR-195-5p
Target genes (miRTarBase)	KLHL40	over-represented	6.35e-05	0.000738	0.000738	0.0858704	3	hsa-miR-15b-5p; hsa-miR-16-5p; hsa-miR-195-5p
Target genes (miRTarBase)	LRRC57	over-represented	6.35e-05	0.000738	0.000738	0.0858704	3	hsa-miR-15b-5p; hsa-miR-16-5p; hsa-miR-195-5p
Target genes (miRTarBase)	LURAP1L	over-represented	6.35e-05	0.000738	0.000738	0.0858704	3	hsa-miR-15b-5p; hsa-miR-16-5p; hsa-miR-195-5p
Target genes (miRTarBase)	SLC35G2	over-represented	6.35e-05	0.000738	0.000738	0.0858704	3	hsa-miR-181a-5p; hsa-miR-181b-5p; hsa-miR-181c-5p
Target genes (miRTarBase)	SNX16	over-represented	6.35e-05	0.000738	0.000738	0.0858704	3	hsa-miR-15b-5p; hsa-miR-16-5p; hsa-miR-195-5p
Target genes (miRTarBase)	XPNPEP3	over-represented	6.25e-05	0.000738	0.000738	0.245902	4	hsa-miR-16-5p; hsa-miR-181a-5p; hsa-miR-181b-5p; hsa-miR-181c-5p
Target genes (miRTarBase)	ZBTB4	over-represented	6.25e-05	0.000738	0.000738	0.245902	4	hsa-miR-17-5p; hsa-miR-181a-5p; hsa-miR-181b-5p; hsa-miR-181c-5p
Target genes (miRTarBase)	ZBTB5	over-represented	6.25e-05	0.000738	0.000738	0.245902	4	hsa-miR-15b-5p; hsa-miR-16-5p; hsa-miR-17-5p; hsa-miR-195-5p
Target genes (miRTarBase)	ZDHHC16	over-represented	6.35e-05	0.000738	0.000738	0.0858704	3	hsa-miR-15b-5p; hsa-miR-16-5p; hsa-miR-195-5p
Gene Ontology (miRWalk)	GO0000139 golgi membrane	over-represented	1.72e-05	0.000741	0.000741	3.39012	10	hsa-miR-605-5p; hsa-miR-15b-5p; hsa-miR-16-5p; hsa-miR-17-5p; hsa-miR-181a-5p; hsa-miR-181b-5p; hsa-miR-181c-5p; hsa-miR-18a-3p; hsa-miR-195-5p; hsa-miR-196a-5p
Gene Ontology (miRWalk)	GO0009636 response to toxin	over-represented	1.73e-05	0.000741	0.000741	2.40204	9	hsa-miR-15b-5p; hsa-miR-16-5p; hsa-miR-17-5p; hsa-miR-181a-5p; hsa-miR-181b-5p; hsa-miR-181c-5p; hsa-miR-18a-3p; hsa-miR-195-5p; hsa-miR-196a-5p
Gene Ontology (miRWalk)	GO0020037 heme binding	over-represented	1.71e-05	0.000741	0.000741	1.68654	8	hsa-miR-15b-5p; hsa-miR-16-5p; hsa-miR-17-5p; hsa-miR-181a-5p; hsa-miR-181b-5p; hsa-miR-18a-3p; hsa-miR-195-5p; hsa-miR-196a-5p
Gene Ontology (miRWalk)	GO0043406 positive regulation of map kinase activity	over-represented	1.71e-05	0.000741	0.000741	1.68654	8	hsa-miR-15b-5p; hsa-miR-16-5p; hsa-miR-17-5p; hsa-miR-181a-5p; hsa-miR-181b-5p; hsa-miR-181c-5p; hsa-miR-18a-3p; hsa-miR-195-5p
Annotations derived over miRTarBase (Gene Ontology)	positive regulation of protein binding GO0032092	over-represented	7.59e-05	0.000751	0.000751	3.88368	10	hsa-miR-605-5p; hsa-miR-15b-5p; hsa-miR-16-5p; hsa-miR-17-5p; hsa-miR-181a-5p; hsa-miR-181b-5p; hsa-miR-181c-5p; hsa-miR-18a-3p; hsa-miR-195-5p; hsa-miR-196a-5p
Annotations derived over miRTarBase (Gene Ontology)	cellular response to UV-B GO0071493	over-represented	7.65e-05	0.000754	0.000754	1.38564	7	hsa-miR-15b-5p; hsa-miR-16-5p; hsa-miR-17-5p; hsa-miR-181a-5p; hsa-miR-18a-3p; hsa-miR-195-5p; hsa-miR-196a-5p
Annotations derived over miRTarBase (Gene Ontology)	nuclear export signal receptor activity GO0005049	over-represented	7.65e-05	0.000754	0.000754	1.38564	7	hsa-miR-15b-5p; hsa-miR-16-5p; hsa-miR-17-5p; hsa-miR-181a-5p; hsa-miR-181b-5p; hsa-miR-181c-5p; hsa-miR-18a-3p
Annotations derived over miRTarBase (Gene Ontology)	Cul3-RING ubiquitin ligase complex GO0031463	over-represented	7.67e-05	0.000756	0.000756	3.88759	10	hsa-miR-605-5p; hsa-miR-15b-5p; hsa-miR-16-5p; hsa-miR-17-5p; hsa-miR-181a-5p; hsa-miR-181b-5p; hsa-miR-181c-5p; hsa-miR-18a-3p; hsa-miR-195-5p; hsa-miR-196a-5p
Target genes (miRTarBase)	CUL3	over-represented	6.65e-05	0.000763	0.000763	0.249805	4	hsa-miR-15b-5p; hsa-miR-16-5p; hsa-miR-18a-3p; hsa-miR-195-5p
Target genes (miRTarBase)	DCBLD2	over-represented	6.65e-05	0.000763	0.000763	0.249805	4	hsa-miR-17-5p; hsa-miR-181a-5p; hsa-miR-181b-5p; hsa-miR-181c-5p
Target genes (miRTarBase)	N4BP1	over-represented	6.65e-05	0.000763	0.000763	0.249805	4	hsa-miR-15b-5p; hsa-miR-16-5p; hsa-miR-17-5p; hsa-miR-195-5p
Target genes (miRTarBase)	RFK	over-represented	6.65e-05	0.000763	0.000763	0.249805	4	hsa-miR-15b-5p; hsa-miR-16-5p; hsa-miR-17-5p; hsa-miR-195-5p
Annotations derived over miRTarBase (Gene Ontology)	lymphocyte chemotaxis GO0048247	over-represented	7.77e-05	0.000764	0.000764	0.901639	6	hsa-miR-605-5p; hsa-miR-17-5p; hsa-miR-181a-5p; hsa-miR-181b-5p; hsa-miR-181c-5p; hsa-miR-195-5p
Annotations derived over miRTarBase (Gene Ontology)	negative regulation of DNA recombination GO0045910	over-represented	7.77e-05	0.000764	0.000764	0.901639	6	hsa-miR-16-5p; hsa-miR-17-5p; hsa-miR-181a-5p; hsa-miR-181b-5p; hsa-miR-181c-5p; hsa-miR-18a-3p
Annotations derived over miRTarBase (Gene Ontology)	negative regulation of anoikis GO2000811	over-represented	7.79e-05	0.000764	0.000764	1.38954	7	hsa-miR-15b-5p; hsa-miR-16-5p; hsa-miR-17-5p; hsa-miR-181a-5p; hsa-miR-181b-5p; hsa-miR-181c-5p; hsa-miR-195-5p
Annotations derived over miRTarBase (Gene Ontology)	telomere organization GO0032200	over-represented	7.79e-05	0.000764	0.000764	1.38954	7	hsa-miR-605-5p; hsa-miR-16-5p; hsa-miR-17-5p; hsa-miR-181a-5p; hsa-miR-181b-5p; hsa-miR-181c-5p; hsa-miR-196a-5p
Annotations derived over miRTarBase (Gene Ontology)	mRNA 5-UTR binding GO0048027	over-represented	7.81e-05	0.000765	0.000765	2.8064	9	hsa-miR-15b-5p; hsa-miR-16-5p; hsa-miR-17-5p; hsa-miR-181a-5p; hsa-miR-181b-5p; hsa-miR-181c-5p; hsa-miR-18a-3p; hsa-miR-195-5p; hsa-miR-196a-5p
Pathways (KEGG)	Fat digestion and absorption	over-represented	4.55e-05	0.000766	0.000766	1.87329	8	hsa-miR-15b-5p; hsa-miR-16-5p; hsa-miR-17-5p; hsa-miR-181a-5p; hsa-miR-181b-5p; hsa-miR-181c-5p; hsa-miR-195-5p; hsa-miR-196a-5p
Annotations derived over miRTarBase (Gene Ontology)	7-methylguanosine mRNA capping GO0006370	over-represented	7.91e-05	0.00077	0.00077	2.01405	8	hsa-miR-15b-5p; hsa-miR-16-5p; hsa-miR-17-5p; hsa-miR-181a-5p; hsa-miR-181b-5p; hsa-miR-181c-5p; hsa-miR-195-5p; hsa-miR-196a-5p
Annotations derived over miRTarBase (Gene Ontology)	DNA translocase activity GO0015616	over-represented	7.98e-05	0.00077	0.00077	0.261514	4	hsa-miR-17-5p; hsa-miR-181a-5p; hsa-miR-181b-5p; hsa-miR-181c-5p
Annotations derived over miRTarBase (Gene Ontology)	SUMO transferase activity GO0019789	over-represented	7.91e-05	0.00077	0.00077	2.01405	8	hsa-miR-605-5p; hsa-miR-15b-5p; hsa-miR-16-5p; hsa-miR-17-5p; hsa-miR-181a-5p; hsa-miR-181b-5p; hsa-miR-181c-5p; hsa-miR-195-5p
Annotations derived over miRTarBase (Gene Ontology)	activin receptor activity, type II GO0016362	over-represented	7.96e-05	0.00077	0.00077	0.530835	5	hsa-miR-17-5p; hsa-miR-181a-5p; hsa-miR-181b-5p; hsa-miR-181c-5p; hsa-miR-196a-5p
Annotations derived over miRTarBase (Gene Ontology)	cell-substrate junction GO0030055	over-represented	7.98e-05	0.00077	0.00077	0.261514	4	hsa-miR-15b-5p; hsa-miR-16-5p; hsa-miR-195-5p; hsa-miR-196a-5p
Annotations derived over miRTarBase (Gene Ontology)	clathrin-coated endocytic vesicle membrane GO0030669	over-represented	7.91e-05	0.00077	0.00077	2.01405	8	hsa-miR-605-5p; hsa-miR-15b-5p; hsa-miR-16-5p; hsa-miR-17-5p; hsa-miR-181a-5p; hsa-miR-181b-5p; hsa-miR-181c-5p; hsa-miR-195-5p
Annotations derived over miRTarBase (Gene Ontology)	cytoplasmic microtubule GO0005881	over-represented	7.9e-05	0.00077	0.00077	2.8103	9	hsa-miR-605-5p; hsa-miR-15b-5p; hsa-miR-16-5p; hsa-miR-17-5p; hsa-miR-181a-5p; hsa-miR-181b-5p; hsa-miR-181c-5p; hsa-miR-195-5p; hsa-miR-196a-5p
Annotations derived over miRTarBase (Gene Ontology)	endoplasmic reticulum tubular network membrane GO0098826	over-represented	7.97e-05	0.00077	0.00077	0.905543	6	hsa-miR-605-5p; hsa-miR-15b-5p; hsa-miR-16-5p; hsa-miR-17-5p; hsa-miR-18a-3p; hsa-miR-195-5p
Annotations derived over miRTarBase (Gene Ontology)	negative regulation of phosphatidylinositol 3-kinase activity GO0043553	over-represented	7.98e-05	0.00077	0.00077	0.261514	4	hsa-miR-15b-5p; hsa-miR-16-5p; hsa-miR-18a-3p; hsa-miR-195-5p
Annotations derived over miRTarBase (Gene Ontology)	positive regulation of JNK cascade GO0046330	over-represented	7.98e-05	0.00077	0.00077	3.9032	10	hsa-miR-605-5p; hsa-miR-15b-5p; hsa-miR-16-5p; hsa-miR-17-5p; hsa-miR-181a-5p; hsa-miR-181b-5p; hsa-miR-181c-5p; hsa-miR-18a-3p; hsa-miR-195-5p; hsa-miR-196a-5p
Annotations derived over miRTarBase (Gene Ontology)	positive regulation of peptidyl-serine phosphorylation GO0033138	over-represented	7.9e-05	0.00077	0.00077	3.8993	10	hsa-miR-605-5p; hsa-miR-15b-5p; hsa-miR-16-5p; hsa-miR-17-5p; hsa-miR-181a-5p; hsa-miR-181b-5p; hsa-miR-181c-5p; hsa-miR-18a-3p; hsa-miR-195-5p; hsa-miR-196a-5p
Annotations derived over miRTarBase (Gene Ontology)	regulation of ventricular cardiac muscle cell membrane depolarization GO0060373	over-represented	7.98e-05	0.00077	0.00077	0.261514	4	hsa-miR-15b-5p; hsa-miR-16-5p; hsa-miR-181a-5p; hsa-miR-195-5p
Annotations derived over miRTarBase (Gene Ontology)	suckling behavior GO0001967	over-represented	7.98e-05	0.00077	0.00077	0.261514	4	hsa-miR-15b-5p; hsa-miR-16-5p; hsa-miR-195-5p; hsa-miR-196a-5p
Annotations derived over miRTarBase (Gene Ontology)	transferrin receptor activity GO0004998	over-represented	7.98e-05	0.00077	0.00077	0.261514	4	hsa-miR-16-5p; hsa-miR-181a-5p; hsa-miR-181b-5p; hsa-miR-181c-5p
Annotations derived over miRTarBase (Gene Ontology)	stress granule assembly GO0034063	over-represented	8.03e-05	0.000773	0.000773	2.01795	8	hsa-miR-15b-5p; hsa-miR-16-5p; hsa-miR-17-5p; hsa-miR-181a-5p; hsa-miR-181b-5p; hsa-miR-181c-5p; hsa-miR-18a-3p; hsa-miR-195-5p
Annotations derived over miRTarBase (Gene Ontology)	adherens junction GO0005912	over-represented	8.1e-05	0.000779	0.000779	2.81811	9	hsa-miR-605-5p; hsa-miR-15b-5p; hsa-miR-16-5p; hsa-miR-17-5p; hsa-miR-181a-5p; hsa-miR-181b-5p; hsa-miR-181c-5p; hsa-miR-195-5p; hsa-miR-196a-5p
Gene Ontology (miRWalk)	GO0000187 activation of mapk activity	over-represented	1.85e-05	0.000782	0.000782	2.41908	9	hsa-miR-15b-5p; hsa-miR-16-5p; hsa-miR-17-5p; hsa-miR-181a-5p; hsa-miR-181b-5p; hsa-miR-181c-5p; hsa-miR-18a-3p; hsa-miR-195-5p; hsa-miR-196a-5p
Annotations derived over miRTarBase (Gene Ontology)	CCR chemokine receptor binding GO0048020	over-represented	8.17e-05	0.000785	0.000785	0.909446	6	hsa-miR-605-5p; hsa-miR-17-5p; hsa-miR-181a-5p; hsa-miR-181b-5p; hsa-miR-181c-5p; hsa-miR-195-5p
Annotations derived over miRTarBase (Gene Ontology)	transformation of host cell by virus GO0019087	over-represented	8.2e-05	0.000787	0.000787	0.0156128	2	hsa-miR-15b-5p; hsa-miR-195-5p
Annotations derived over miRTarBase (Gene Ontology)	positive regulation of calcium ion transport GO0051928	over-represented	8.24e-05	0.00079	0.00079	1.40125	7	hsa-miR-15b-5p; hsa-miR-16-5p; hsa-miR-17-5p; hsa-miR-181a-5p; hsa-miR-181b-5p; hsa-miR-181c-5p; hsa-miR-195-5p
Annotations derived over miRTarBase (Gene Ontology)	regulation of sensory perception of pain GO0051930	over-represented	8.25e-05	0.00079	0.00079	0.534738	5	hsa-miR-15b-5p; hsa-miR-16-5p; hsa-miR-17-5p; hsa-miR-195-5p; hsa-miR-196a-5p
Annotations derived over miRTarBase (Gene Ontology)	histone deacetylase complex GO0000118	over-represented	8.27e-05	0.000791	0.000791	2.02576	8	hsa-miR-15b-5p; hsa-miR-16-5p; hsa-miR-17-5p; hsa-miR-181a-5p; hsa-miR-181b-5p; hsa-miR-181c-5p; hsa-miR-195-5p; hsa-miR-196a-5p
Annotations derived over miRTarBase (Gene Ontology)	phosphatidylinositol deacylase activity GO0050185	over-represented	8.31e-05	0.000793	0.000793	0.0936768	3	hsa-miR-181a-5p; hsa-miR-181b-5p; hsa-miR-181c-5p
Annotations derived over miRTarBase (Gene Ontology)	phosphoric ester hydrolase activity GO0042578	over-represented	8.31e-05	0.000793	0.000793	0.0936768	3	hsa-miR-181a-5p; hsa-miR-181b-5p; hsa-miR-181c-5p
Target genes (miRTarBase)	AMOT	over-represented	7.29e-05	0.000795	0.000795	0.0897736	3	hsa-miR-15b-5p; hsa-miR-16-5p; hsa-miR-195-5p
Target genes (miRTarBase)	AP3M2	over-represented	7.29e-05	0.000795	0.000795	0.0897736	3	hsa-miR-181a-5p; hsa-miR-181b-5p; hsa-miR-181c-5p
Target genes (miRTarBase)	ARRDC3	over-represented	7.29e-05	0.000795	0.000795	0.0897736	3	hsa-miR-181a-5p; hsa-miR-181b-5p; hsa-miR-181c-5p
Target genes (miRTarBase)	BSG	over-represented	7.29e-05	0.000795	0.000795	0.0897736	3	hsa-miR-15b-5p; hsa-miR-16-5p; hsa-miR-195-5p
Target genes (miRTarBase)	C1orf226	over-represented	7.29e-05	0.000795	0.000795	0.0897736	3	hsa-miR-15b-5p; hsa-miR-16-5p; hsa-miR-195-5p
Target genes (miRTarBase)	DDX3Y	over-represented	7.29e-05	0.000795	0.000795	0.0897736	3	hsa-miR-15b-5p; hsa-miR-16-5p; hsa-miR-195-5p
Target genes (miRTarBase)	FAM13A	over-represented	7.29e-05	0.000795	0.000795	0.0897736	3	hsa-miR-181a-5p; hsa-miR-181b-5p; hsa-miR-181c-5p
Target genes (miRTarBase)	KRBOX4	over-represented	7.29e-05	0.000795	0.000795	0.0897736	3	hsa-miR-181a-5p; hsa-miR-181b-5p; hsa-miR-181c-5p
Target genes (miRTarBase)	PIP4P1	over-represented	7.29e-05	0.000795	0.000795	0.0897736	3	hsa-miR-15b-5p; hsa-miR-16-5p; hsa-miR-195-5p
Target genes (miRTarBase)	POLDIP3	over-represented	7.29e-05	0.000795	0.000795	0.0897736	3	hsa-miR-15b-5p; hsa-miR-16-5p; hsa-miR-195-5p
Target genes (miRTarBase)	SPIRE1	over-represented	7.29e-05	0.000795	0.000795	0.0897736	3	hsa-miR-181a-5p; hsa-miR-181b-5p; hsa-miR-181c-5p
Target genes (miRTarBase)	STX17	over-represented	7.29e-05	0.000795	0.000795	0.0897736	3	hsa-miR-15b-5p; hsa-miR-16-5p; hsa-miR-195-5p
Target genes (miRTarBase)	TBRG1	over-represented	7.07e-05	0.000795	0.000795	0.253708	4	hsa-miR-15b-5p; hsa-miR-16-5p; hsa-miR-195-5p; hsa-miR-196a-5p
Target genes (miRTarBase)	TOPBP1	over-represented	7.29e-05	0.000795	0.000795	0.0897736	3	hsa-miR-181a-5p; hsa-miR-181b-5p; hsa-miR-181c-5p
Target genes (miRTarBase)	TTLL5	over-represented	7.29e-05	0.000795	0.000795	0.0897736	3	hsa-miR-15b-5p; hsa-miR-16-5p; hsa-miR-195-5p
Target genes (miRTarBase)	WDR72	over-represented	7.29e-05	0.000795	0.000795	0.0897736	3	hsa-miR-181a-5p; hsa-miR-181b-5p; hsa-miR-181c-5p
Annotations derived over miRTarBase (Gene Ontology)	protein maturation by protein folding GO0022417	over-represented	8.37e-05	0.000797	0.000797	0.913349	6	hsa-miR-15b-5p; hsa-miR-16-5p; hsa-miR-181a-5p; hsa-miR-181b-5p; hsa-miR-181c-5p; hsa-miR-195-5p
Annotations derived over miRTarBase (Gene Ontology)	regulation of dendrite morphogenesis GO0048814	over-represented	8.37e-05	0.000797	0.000797	0.913349	6	hsa-miR-15b-5p; hsa-miR-16-5p; hsa-miR-181a-5p; hsa-miR-181b-5p; hsa-miR-181c-5p; hsa-miR-195-5p
Annotations derived over miRTarBase (Gene Ontology)	DNA replication-independent nucleosome assembly GO0006336	over-represented	8.39e-05	0.000799	0.000799	1.40515	7	hsa-miR-605-5p; hsa-miR-16-5p; hsa-miR-17-5p; hsa-miR-181a-5p; hsa-miR-181b-5p; hsa-miR-18a-3p; hsa-miR-196a-5p
Annotations derived over miRTarBase (Gene Ontology)	delta14-sterol reductase activity GO0050613	over-represented	8.46e-05	0.000804	0.000804	0.265418	4	hsa-miR-181a-5p; hsa-miR-181b-5p; hsa-miR-181c-5p; hsa-miR-196a-5p
Annotations derived over miRTarBase (Gene Ontology)	negative regulation of protein ubiquitination GO0031397	over-represented	8.48e-05	0.000805	0.000805	3.92662	10	hsa-miR-605-5p; hsa-miR-15b-5p; hsa-miR-16-5p; hsa-miR-17-5p; hsa-miR-181a-5p; hsa-miR-181b-5p; hsa-miR-181c-5p; hsa-miR-18a-3p; hsa-miR-195-5p; hsa-miR-196a-5p
Target genes (miRTarBase)	CSDE1	over-represented	7.52e-05	0.000808	0.000808	0.257611	4	hsa-miR-15b-5p; hsa-miR-16-5p; hsa-miR-17-5p; hsa-miR-195-5p
Target genes (miRTarBase)	LBR	over-represented	7.52e-05	0.000808	0.000808	0.257611	4	hsa-miR-181a-5p; hsa-miR-181b-5p; hsa-miR-181c-5p; hsa-miR-196a-5p
Target genes (miRTarBase)	PPP6R3	over-represented	7.52e-05	0.000808	0.000808	0.257611	4	hsa-miR-15b-5p; hsa-miR-16-5p; hsa-miR-17-5p; hsa-miR-195-5p
Target genes (miRTarBase)	SLC10A7	over-represented	7.52e-05	0.000808	0.000808	0.257611	4	hsa-miR-181a-5p; hsa-miR-181b-5p; hsa-miR-181c-5p; hsa-miR-196a-5p
Target genes (miRTarBase)	ZNF275	over-represented	7.52e-05	0.000808	0.000808	0.257611	4	hsa-miR-15b-5p; hsa-miR-16-5p; hsa-miR-18a-3p; hsa-miR-195-5p
Annotations derived over miRTarBase (Gene Ontology)	adenylate cyclase-activating dopamine receptor signaling pathway GO0007191	over-represented	8.55e-05	0.000808	0.000808	0.538642	5	hsa-miR-15b-5p; hsa-miR-16-5p; hsa-miR-17-5p; hsa-miR-18a-3p; hsa-miR-195-5p
Annotations derived over miRTarBase (Gene Ontology)	keratin filament GO0045095	over-represented	8.55e-05	0.000808	0.000808	0.538642	5	hsa-miR-17-5p; hsa-miR-181a-5p; hsa-miR-181b-5p; hsa-miR-181c-5p; hsa-miR-196a-5p
Annotations derived over miRTarBase (Gene Ontology)	negative regulation of hypoxia-induced intrinsic apoptotic signaling pathway GO1903298	over-represented	8.55e-05	0.000808	0.000808	0.538642	5	hsa-miR-15b-5p; hsa-miR-16-5p; hsa-miR-17-5p; hsa-miR-18a-3p; hsa-miR-195-5p
Annotations derived over miRTarBase (Gene Ontology)	phosphatidylinositol dephosphorylation GO0046856	over-represented	8.55e-05	0.000808	0.000808	1.40906	7	hsa-miR-15b-5p; hsa-miR-16-5p; hsa-miR-17-5p; hsa-miR-181a-5p; hsa-miR-181b-5p; hsa-miR-181c-5p; hsa-miR-195-5p
Gene Ontology (miRWalk)	GO0004872 receptor activity	over-represented	1.97e-05	0.000815	0.000815	2.43612	9	hsa-miR-15b-5p; hsa-miR-16-5p; hsa-miR-17-5p; hsa-miR-181a-5p; hsa-miR-181b-5p; hsa-miR-181c-5p; hsa-miR-18a-3p; hsa-miR-195-5p; hsa-miR-196a-5p
Gene Ontology (miRWalk)	GO0007173 epidermal growth factor receptor signaling pathway	over-represented	2.01e-05	0.000815	0.000815	3.44123	10	hsa-miR-605-5p; hsa-miR-15b-5p; hsa-miR-16-5p; hsa-miR-17-5p; hsa-miR-181a-5p; hsa-miR-181b-5p; hsa-miR-181c-5p; hsa-miR-18a-3p; hsa-miR-195-5p; hsa-miR-196a-5p
Gene Ontology (miRWalk)	GO0009408 response to heat	over-represented	2.01e-05	0.000815	0.000815	1.72061	8	hsa-miR-15b-5p; hsa-miR-16-5p; hsa-miR-17-5p; hsa-miR-181a-5p; hsa-miR-181b-5p; hsa-miR-181c-5p; hsa-miR-195-5p; hsa-miR-196a-5p
Gene Ontology (miRWalk)	GO0030336 negative regulation of cell migration	over-represented	1.97e-05	0.000815	0.000815	2.43612	9	hsa-miR-15b-5p; hsa-miR-16-5p; hsa-miR-17-5p; hsa-miR-181a-5p; hsa-miR-181b-5p; hsa-miR-181c-5p; hsa-miR-18a-3p; hsa-miR-195-5p; hsa-miR-196a-5p
Annotations derived over miRTarBase (Gene Ontology)	intercellular bridge GO0045171	over-represented	8.7e-05	0.00082	0.00082	2.84153	9	hsa-miR-15b-5p; hsa-miR-16-5p; hsa-miR-17-5p; hsa-miR-181a-5p; hsa-miR-181b-5p; hsa-miR-181c-5p; hsa-miR-18a-3p; hsa-miR-195-5p; hsa-miR-196a-5p
Annotations derived over miRTarBase (Gene Ontology)	receptor internalization GO0031623	over-represented	8.7e-05	0.00082	0.00082	2.84153	9	hsa-miR-15b-5p; hsa-miR-16-5p; hsa-miR-17-5p; hsa-miR-181a-5p; hsa-miR-181b-5p; hsa-miR-181c-5p; hsa-miR-18a-3p; hsa-miR-195-5p; hsa-miR-196a-5p
Annotations derived over miRTarBase (Gene Ontology)	regulation of centrosome duplication GO0010824	over-represented	8.7e-05	0.00082	0.00082	1.41296	7	hsa-miR-605-5p; hsa-miR-15b-5p; hsa-miR-16-5p; hsa-miR-181a-5p; hsa-miR-181b-5p; hsa-miR-181c-5p; hsa-miR-195-5p
Annotations derived over miRTarBase (Gene Ontology)	positive regulation of positive chemotaxis GO0050927	over-represented	8.79e-05	0.000827	0.000827	0.921155	6	hsa-miR-15b-5p; hsa-miR-16-5p; hsa-miR-17-5p; hsa-miR-181a-5p; hsa-miR-18a-3p; hsa-miR-195-5p
Gene Ontology (miRWalk)	GO0007220 notch receptor processing	over-represented	2.1e-05	0.000827	0.000827	1.17547	7	hsa-miR-16-5p; hsa-miR-17-5p; hsa-miR-181a-5p; hsa-miR-181b-5p; hsa-miR-181c-5p; hsa-miR-18a-3p; hsa-miR-196a-5p
Gene Ontology (miRWalk)	GO0048873 homeostasis of number of cells within a tissue	over-represented	2.1e-05	0.000827	0.000827	1.17547	7	hsa-miR-15b-5p; hsa-miR-16-5p; hsa-miR-17-5p; hsa-miR-181a-5p; hsa-miR-181b-5p; hsa-miR-181c-5p; hsa-miR-195-5p
Gene Ontology (miRWalk)	GO0050853 b cell receptor signaling pathway	over-represented	2.1e-05	0.000827	0.000827	1.17547	7	hsa-miR-15b-5p; hsa-miR-16-5p; hsa-miR-17-5p; hsa-miR-181a-5p; hsa-miR-181b-5p; hsa-miR-181c-5p; hsa-miR-195-5p
Annotations derived over miRTarBase (Gene Ontology)	Barr body GO0001740	over-represented	8.85e-05	0.00083	0.00083	0.542545	5	hsa-miR-15b-5p; hsa-miR-16-5p; hsa-miR-17-5p; hsa-miR-181a-5p; hsa-miR-195-5p
Annotations derived over miRTarBase (Gene Ontology)	negative regulation of cysteine-type endopeptidase activity involved in execution phase of apoptosis GO2001271	over-represented	8.85e-05	0.00083	0.00083	0.542545	5	hsa-miR-15b-5p; hsa-miR-16-5p; hsa-miR-17-5p; hsa-miR-181a-5p; hsa-miR-195-5p
Annotations derived over miRTarBase (Gene Ontology)	positive regulation of organelle organization GO0010638	over-represented	8.85e-05	0.00083	0.00083	0.542545	5	hsa-miR-17-5p; hsa-miR-181a-5p; hsa-miR-181b-5p; hsa-miR-181c-5p; hsa-miR-18a-3p
Annotations derived over miRTarBase (Gene Ontology)	mitotic spindle assembly GO0090307	over-represented	8.89e-05	0.000833	0.000833	2.04528	8	hsa-miR-15b-5p; hsa-miR-16-5p; hsa-miR-17-5p; hsa-miR-181a-5p; hsa-miR-181b-5p; hsa-miR-181c-5p; hsa-miR-195-5p; hsa-miR-196a-5p
Annotations derived over miRTarBase (Gene Ontology)	cell chemotaxis GO0060326	over-represented	8.91e-05	0.000834	0.000834	2.84934	9	hsa-miR-605-5p; hsa-miR-15b-5p; hsa-miR-16-5p; hsa-miR-17-5p; hsa-miR-181a-5p; hsa-miR-181b-5p; hsa-miR-181c-5p; hsa-miR-18a-3p; hsa-miR-195-5p
Annotations derived over miRTarBase (Gene Ontology)	bone regeneration GO1990523	over-represented	8.96e-05	0.000837	0.000837	0.269321	4	hsa-miR-15b-5p; hsa-miR-16-5p; hsa-miR-17-5p; hsa-miR-195-5p
Annotations derived over miRTarBase (Gene Ontology)	negative regulation of skeletal muscle acetylcholine-gated channel clustering GO1904394	over-represented	8.96e-05	0.000837	0.000837	0.269321	4	hsa-miR-15b-5p; hsa-miR-16-5p; hsa-miR-17-5p; hsa-miR-195-5p
Annotations derived over miRTarBase (Gene Ontology)	regulation of skeletal muscle acetylcholine-gated channel clustering GO1904393	over-represented	8.96e-05	0.000837	0.000837	0.269321	4	hsa-miR-15b-5p; hsa-miR-16-5p; hsa-miR-17-5p; hsa-miR-195-5p
Target genes (miRTarBase)	BCS1L	over-represented	8.2e-05	0.000838	0.000838	0.0156128	2	hsa-miR-18a-3p; hsa-miR-196a-5p
Target genes (miRTarBase)	BLOC1S2	over-represented	8.31e-05	0.000838	0.000838	0.0936768	3	hsa-miR-181a-5p; hsa-miR-181b-5p; hsa-miR-181c-5p
Target genes (miRTarBase)	CLIP4	over-represented	7.98e-05	0.000838	0.000838	0.261514	4	hsa-miR-15b-5p; hsa-miR-16-5p; hsa-miR-17-5p; hsa-miR-195-5p
Target genes (miRTarBase)	EDC4	over-represented	8.2e-05	0.000838	0.000838	0.0156128	2	hsa-miR-15b-5p; hsa-miR-16-5p
Target genes (miRTarBase)	FAM96A	over-represented	8.31e-05	0.000838	0.000838	0.0936768	3	hsa-miR-181a-5p; hsa-miR-181b-5p; hsa-miR-181c-5p
Target genes (miRTarBase)	GABPA	over-represented	8.31e-05	0.000838	0.000838	0.0936768	3	hsa-miR-15b-5p; hsa-miR-16-5p; hsa-miR-195-5p
Target genes (miRTarBase)	HNRNPH1	over-represented	8.31e-05	0.000838	0.000838	0.0936768	3	hsa-miR-181a-5p; hsa-miR-181b-5p; hsa-miR-181c-5p
Target genes (miRTarBase)	INSR	over-represented	8.2e-05	0.000838	0.000838	0.0156128	2	hsa-miR-15b-5p; hsa-miR-195-5p
Target genes (miRTarBase)	KLHL24	over-represented	8.31e-05	0.000838	0.000838	0.0936768	3	hsa-miR-181a-5p; hsa-miR-181b-5p; hsa-miR-181c-5p
Target genes (miRTarBase)	LSM11	over-represented	8.31e-05	0.000838	0.000838	0.0936768	3	hsa-miR-15b-5p; hsa-miR-16-5p; hsa-miR-195-5p
Target genes (miRTarBase)	MAP3K10	over-represented	8.2e-05	0.000838	0.000838	0.0156128	2	hsa-miR-181a-5p; hsa-miR-181b-5p
Target genes (miRTarBase)	NBR1	over-represented	8.2e-05	0.000838	0.000838	0.0156128	2	hsa-miR-17-5p; hsa-miR-18a-3p
Target genes (miRTarBase)	NTN4	over-represented	8.2e-05	0.000838	0.000838	0.0156128	2	hsa-miR-17-5p; hsa-miR-196a-5p
Target genes (miRTarBase)	NUP160	over-represented	8.2e-05	0.000838	0.000838	0.0156128	2	hsa-miR-15b-5p; hsa-miR-16-5p
Target genes (miRTarBase)	PGAP1	over-represented	8.31e-05	0.000838	0.000838	0.0936768	3	hsa-miR-181a-5p; hsa-miR-181b-5p; hsa-miR-181c-5p
Target genes (miRTarBase)	RGS16	over-represented	8.31e-05	0.000838	0.000838	0.0936768	3	hsa-miR-181a-5p; hsa-miR-181b-5p; hsa-miR-181c-5p
Target genes (miRTarBase)	RUBCN	over-represented	8.31e-05	0.000838	0.000838	0.0936768	3	hsa-miR-15b-5p; hsa-miR-16-5p; hsa-miR-195-5p
Target genes (miRTarBase)	TFRC	over-represented	7.98e-05	0.000838	0.000838	0.261514	4	hsa-miR-16-5p; hsa-miR-181a-5p; hsa-miR-181b-5p; hsa-miR-181c-5p
Target genes (miRTarBase)	TNFRSF11B	over-represented	8.2e-05	0.000838	0.000838	0.0156128	2	hsa-miR-181a-5p; hsa-miR-181b-5p
Target genes (miRTarBase)	TRAM1	over-represented	8.31e-05	0.000838	0.000838	0.0936768	3	hsa-miR-15b-5p; hsa-miR-16-5p; hsa-miR-195-5p
Target genes (miRTarBase)	ZNF253	over-represented	8.31e-05	0.000838	0.000838	0.0936768	3	hsa-miR-181a-5p; hsa-miR-181b-5p; hsa-miR-181c-5p
Target genes (miRTarBase)	ZNRF1	over-represented	8.31e-05	0.000838	0.000838	0.0936768	3	hsa-miR-15b-5p; hsa-miR-16-5p; hsa-miR-195-5p
Annotations derived over miRTarBase (Gene Ontology)	calcium-mediated signaling using intracellular calcium source GO0035584	over-represented	9.03e-05	0.000842	0.000842	1.42077	7	hsa-miR-15b-5p; hsa-miR-16-5p; hsa-miR-17-5p; hsa-miR-181a-5p; hsa-miR-181b-5p; hsa-miR-181c-5p; hsa-miR-195-5p
Gene Ontology (miRWalk)	GO0009314 response to radiation	over-represented	2.17e-05	0.000847	0.000847	1.73765	8	hsa-miR-15b-5p; hsa-miR-16-5p; hsa-miR-17-5p; hsa-miR-181a-5p; hsa-miR-181b-5p; hsa-miR-181c-5p; hsa-miR-18a-3p; hsa-miR-195-5p
[truncated: 5,603 more rows]

## Sheet: Top 50 miRNAs
miRNA Enrichment and Annotation -- Analysis results for top 50 predicted multiple sclerosis-related miRNAs
[truncated: 9,554 more rows]
